# Supplementary material for: Piezo-catalysis for nondestructive tooth whitening
Source: Nat Commun. 2020 Mar 12;11:1328. doi: 10.1038/s41467-020-15015-3 (PMC7067860; doi:10.1038/s41467-020-15015-3)
Supplement: Supplementary file 4 — Source Data [file 41467_2020_15015_MOESM4_ESM.zip]

Archive with 44 entries (39 files):
- Figure 2/
- Figure 2/Figure 2a.xlsx
- Figure 2/Figure 2b.tif
- Figure 2/Figure 2c.tif
- Figure 2/Figure 2d.tif
- Figure 2/Figure 2e.tif
- Figure 2/Figure 2f.tif
- Figure 2/Figure 2g.tif
- Figure 2/Figure 2h.xlsx
- Figure 3/
- Figure 3/Figure 3a inset.tif
- Figure 3/Figure 3a.xlsx
- Figure 3/Figure 3b inset.jpg
- Figure 3/Figure 3b.xlsx
- Figure 3/Figure 3c.xlsx
- Figure 3/Figure 3d.xlsx
- Figure 3/Figure 3e top.xlsx
- Figure 5/
- Figure 5/Figure 5a-bottom.tif
- Figure 5/Figure 5a.tif
- Figure 5/Figure 5b-bottom.tif
- Figure 5/Figure 5b.tif
- Figure 5/Figure 5c-bottom.tif
- Figure 5/Figure 5c.tif
- Figure 6/
- Figure 6/Figure 6a-day1.tif
- Figure 6/Figure 6a-day2.tif
- Figure 6/Figure 6a-day3.tif
- Figure 6/Figure 6b-day1.tif
- Figure 6/Figure 6b-day2.tif
- Figure 6/Figure 6b-day3.tif
- Figure 6/Figure 6c-day1.tif
- Figure 6/Figure 6c-day2.tif
- Figure 6/Figure 6c-day3.tif
- Figure 6/Figure 6d.xlsx
- Figure4/
- Figure4/Figure 4a 0h.JPG
- Figure4/Figure 4a 10h.JPG
- Figure4/Figure 4a 1h.JPG
- Figure4/Figure 4a 3h.JPG
- Figure4/Figure 4b-e.xlsx
- Figure4/Figure 4f.jpg
- Figure4/Figure 4g 0h.JPG
- Figure4/Figure 4g 10h.jpg
