# Supplementary material for: Piezo-catalysis for nondestructive tooth whitening
Source: Nat Commun. 2020 Mar 12;11:1328. doi: 10.1038/s41467-020-15015-3 (PMC7067860; doi:10.1038/s41467-020-15015-3)
Supplement: Supplementary file 4 — Source Data [file 41467_2020_15015_MOESM4_ESM.zip › Figure 2/Figure 2a.xlsx]

## Sheet: Sheet1
Commande	Sample
20	3
20.0133	3
20.0266	3
20.0399	3
20.0532	3
20.0665	27
20.0798	0
20.0931	0
20.1064	0
20.1197	0
20.133	12
20.1463	12
20.1596	3
20.1729	9
20.1862	0
20.1995	21
20.2128	7
20.2261	14
20.2394	1
20.2527	2
20.266	5
20.2793	9
20.2926	12
20.3059	9
20.3192	12
20.3325	1
20.3458	6
20.3591	0
20.3724	8
20.3857	0
20.399	0
20.4123	6
20.4256	0
20.4389	5
20.4522	18
20.4655	7
20.4788	20
20.4921	9
20.5054	5
20.5187	9
20.532	1
20.5453	0
20.5586	0
20.5719	0
20.5852	12
20.5985	0
20.6118	6
20.6251	11
20.6384	5
20.6517	9
20.665	0
20.6783	0
20.6916	5
20.7049	0
20.7182	7
20.7315	13
20.7448	9
20.7581	13
20.7714	11
20.7847	15
20.798	0
20.8113	7
20.8246	1
20.8379	5
20.8512	5
20.8645	0
20.8778	8
20.8911	7
20.9044	0
20.9178	10
20.931	2
20.9444	0
20.9577	0
20.9709	2
20.9842	7
20.9976	6
21.0109	11
21.0241	0
21.0374	2
21.0508	1
21.0641	5
21.0774	13
21.0907	5
21.104	6
21.1173	25
21.1306	2
21.1439	0
21.1572	17
21.1705	13
21.1838	9
21.1971	5
21.2104	0
21.2237	7
21.237	4
21.2503	11
21.2636	14
21.2769	0
21.2902	16
21.3035	0
21.3168	13
21.3301	9
21.3434	4
21.3567	2
21.37	9
21.3833	0
21.3966	2
21.4099	9
21.4232	24
21.4365	8
21.4498	13
21.4631	4
21.4764	0
21.4897	13
21.503	1
21.5163	7
21.5296	5
21.5429	0
21.5562	9
21.5695	11
21.5828	2
21.5961	11
21.6094	0
21.6227	7
21.636	18
21.6493	0
21.6626	0
21.6759	4
21.6892	3
21.7025	15
21.7158	4
21.7291	8
21.7424	8
21.7557	21
21.769	14
21.7823	15
21.7956	5
21.8089	11
21.8222	12
21.8355	11
21.8488	3
21.8621	21
21.8754	22
21.8887	27
21.902	32
21.9153	46
21.9286	38
21.9419	38
21.9552	52
21.9685	58
21.9818	45
21.9951	80
22.0084	66
22.0217	88
22.035	84
22.0483	90
22.0616	105
22.0749	77
22.0882	94
22.1015	105
22.1148	107
22.1281	139
22.1414	138
22.1547	116
22.168	135
22.1813	130
22.1946	127
22.2079	118
22.2212	84
22.2345	75
22.2478	56
22.2611	42
22.2744	39
22.2877	38
22.301	33
22.3143	22
22.3276	17
22.3409	22
22.3542	18
22.3675	11
22.3808	20
22.3941	14
22.4074	0
22.4207	1
22.434	11
22.4473	1
22.4606	4
22.4739	7
22.4872	16
22.5005	20
22.5138	3
22.5271	15
22.5404	4
22.5537	0
22.567	0
22.5803	0
22.5936	0
22.6069	10
22.6202	15
22.6335	6
22.6468	14
22.6601	12
22.6734	4
22.6867	3
22.7	0
22.7133	0
22.7266	0
22.74	4
22.7533	15
22.7665	8
22.7798	27
22.7932	0
22.8065	12
22.8197	6
22.8331	1
22.8464	7
22.8596	5
22.8729	2
22.8863	7
22.8996	0
22.9129	1
22.9262	2
22.9395	0
22.9528	6
22.9661	8
22.9794	13
22.9927	1
23.006	2
23.0193	4
23.0326	3
23.0459	0
23.0592	9
23.0725	0
23.0858	13
23.0991	9
23.1124	8
23.1257	6
23.139	0
23.1523	3
23.1656	8
23.1789	2
23.1922	3
23.2055	13
23.2188	1
23.2321	9
23.2454	1
23.2587	2
23.272	9
23.2853	5
23.2986	7
23.3119	8
23.3252	4
23.3385	10
23.3518	10
23.3651	0
23.3784	1
23.3917	4
23.405	0
23.4183	5
23.4316	8
23.4449	12
23.4582	10
23.4715	8
23.4848	0
23.4981	1
23.5114	5
23.5247	4
23.538	0
23.5513	16
23.5646	12
23.5779	7
23.5912	3
23.6045	1
23.6178	0
23.6311	0
23.6444	4
23.6577	8
23.671	6
23.6843	0
23.6976	10
23.7109	10
23.7242	1
23.7375	2
23.7508	13
23.7641	3
23.7774	8
23.7907	3
23.804	3
23.8173	12
23.8306	16
23.8439	4
23.8572	0
23.8705	0
23.8838	10
23.8971	6
23.9104	6
23.9237	4
23.937	0
23.9503	8
23.9636	4
23.9769	4
23.9902	0
24.0035	11
24.0168	0
24.0301	3
24.0434	8
24.0567	3
24.07	0
24.0833	9
24.0966	13
24.1099	8
24.1232	4
24.1365	0
24.1498	6
24.1631	5
24.1764	5
24.1897	3
24.203	2
24.2163	0
24.2296	10
24.2429	11
24.2562	18
24.2695	11
24.2828	19
24.2961	8
24.3094	0
24.3227	0
24.336	0
24.3493	2
24.3626	13
24.3759	2
24.3892	10
24.4025	3
24.4158	2
24.4291	8
24.4424	6
24.4557	2
24.469	15
24.4823	0
24.4956	8
24.5089	0
24.5222	2
24.5356	8
24.5489	7
24.5621	6
24.5755	9
24.5888	0
24.602	0
24.6153	12
24.6287	6
24.642	21
24.6552	1
24.6685	0
24.6819	3
24.6952	3
24.7085	3
24.7218	0
24.7351	13
24.7484	16
24.7617	2
24.775	4
24.7883	0
24.8016	9
24.8149	12
24.8282	13
24.8415	9
24.8548	1
24.8681	0
24.8814	2
24.8947	2
24.908	8
24.9213	16
24.9346	10
24.9479	0
24.9612	6
24.9745	0
24.9878	0
25.0011	14
25.0144	38
25.0277	10
25.041	2
25.0543	13
25.0676	6
25.0809	3
25.0942	16
25.1075	2
25.1208	2
25.1341	3
25.1474	1
25.1607	0
25.174	13
25.1873	0
25.2006	14
25.2139	8
25.2272	3
25.2405	12
25.2538	14
25.2671	6
25.2804	8
25.2937	7
25.307	9
25.3203	12
25.3336	6
25.3469	16
25.3602	10
25.3735	0
25.3868	4
25.4001	10
25.4134	6
25.4267	3
25.44	9
25.4533	0
25.4666	4
25.4799	8
25.4932	15
25.5065	11
25.5198	4
25.5331	3
25.5464	1
25.5597	0
25.573	0
25.5863	12
25.5996	5
25.6129	6
25.6262	18
25.6395	15
25.6528	14
25.6661	0
25.6794	0
25.6927	0
25.706	6
25.7193	0
25.7326	6
25.7459	4
25.7592	8
25.7725	0
25.7858	4
25.7991	8
25.8124	10
25.8257	0
25.839	5
25.8523	0
25.8656	2
25.8789	0
25.8922	13
25.9055	0
25.9188	9
25.9321	14
25.9454	6
25.9587	0
25.972	14
25.9853	4
25.9986	1
26.0119	4
26.0252	10
26.0385	17
26.0518	6
26.0651	12
26.0784	6
26.0917	6
26.105	4
26.1183	12
26.1316	0
26.1449	16
26.1582	6
26.1715	5
26.1848	0
26.1981	4
26.2114	4
26.2247	7
26.238	4
26.2513	17
26.2646	10
26.2779	7
26.2912	4
26.3045	9
26.3178	6
26.3312	0
26.3444	1
26.3577	6
26.3711	2
26.3844	3
26.3976	0
26.4109	13
26.4243	7
26.4376	2
26.4508	8
26.4642	0
26.4775	0
26.4907	1
26.504	6
26.5174	6
26.5307	1
26.544	13
26.5573	11
26.5706	18
26.5839	0
26.5972	8
26.6105	3
26.6238	2
26.6371	1
26.6504	10
26.6637	4
26.677	14
26.6903	0
26.7036	5
26.7169	4
26.7302	6
26.7435	0
26.7568	7
26.7701	7
26.7834	13
26.7967	6
26.81	11
26.8233	7
26.8366	8
26.8499	2
26.8632	0
26.8765	0
26.8898	0
26.9031	8
26.9164	2
26.9297	7
26.943	10
26.9563	10
26.9696	11
26.9829	13
26.9962	4
27.0095	16
27.0228	4
27.0361	3
27.0494	1
27.0627	1
27.076	0
27.0893	6
27.1026	4
27.1159	1
27.1292	3
27.1425	8
27.1558	0
27.1691	6
27.1824	3
27.1957	3
27.209	0
27.2223	13
27.2356	1
27.2489	2
27.2622	0
27.2755	13
27.2888	18
27.3021	0
27.3154	4
27.3287	0
27.342	0
27.3553	0
27.3686	11
27.3819	0
27.3952	0
27.4085	0
27.4218	5
27.4351	3
27.4484	6
27.4617	7
27.475	6
27.4883	5
27.5016	10
27.5149	11
27.5282	7
27.5415	6
27.5548	9
27.5681	6
27.5814	0
27.5947	0
27.608	12
27.6213	11
27.6346	4
27.6479	6
27.6612	4
27.6745	3
27.6878	5
27.7011	15
27.7144	3
27.7277	8
27.741	17
27.7543	10
27.7676	0
27.7809	0
27.7942	8
27.8075	7
27.8208	0
27.8341	2
27.8474	5
27.8607	10
27.874	0
27.8873	4
27.9006	3
27.9139	0
27.9272	20
27.9405	0
27.9538	11
27.9671	18
27.9804	0
27.9937	0
28.007	1
28.0203	0
28.0336	4
28.0469	0
28.0602	8
28.0735	15
28.0868	13
28.1001	2
28.1134	9
28.1267	14
28.14	4
28.1533	9
28.1667	12
28.18	13
28.1932	6
28.2066	12
28.2199	0
28.2331	2
28.2464	1
28.2598	3
28.2731	20
28.2863	10
28.2996	14
28.313	1
28.3263	9
28.3396	15
28.3529	5
28.3662	1
28.3795	13
28.3928	24
28.4061	17
28.4194	7
28.4327	8
28.446	16
28.4593	0
28.4726	8
28.4859	14
28.4992	6
28.5125	13
28.5258	10
28.5391	16
28.5524	7
28.5657	18
28.579	14
28.5923	1
28.6056	14
28.6189	5
28.6322	3
28.6455	3
28.6588	11
28.6721	16
28.6854	5
28.6987	5
28.712	0
28.7253	9
28.7386	3
28.7519	2
28.7652	0
28.7785	3
28.7918	5
28.8051	4
28.8184	5
28.8317	2
28.845	6
28.8583	12
28.8716	10
28.8849	11
28.8982	8
28.9115	15
28.9248	12
28.9381	0
28.9514	0
28.9647	1
28.978	11
28.9913	10
29.0046	15
29.0179	15
29.0312	15
29.0445	14
29.0578	2
29.0711	2
29.0844	1
29.0977	0
29.111	0
29.1243	0
29.1376	12
29.1509	8
29.1642	10
29.1775	9
29.1908	4
29.2041	12
29.2174	8
29.2307	6
29.244	4
29.2573	7
29.2706	4
29.2839	13
29.2972	0
29.3105	0
29.3238	0
29.3371	7
29.3504	4
29.3637	13
29.377	12
29.3903	8
29.4036	14
29.4169	6
29.4302	11
29.4435	4
29.4568	2
29.4701	0
29.4834	14
29.4967	4
29.51	4
29.5233	9
29.5366	6
29.5499	12
29.5632	8
29.5765	4
29.5898	13
29.6031	9
29.6164	9
29.6297	5
29.643	17
29.6563	14
29.6696	8
29.6829	6
29.6962	7
29.7095	2
29.7228	5
29.7361	6
29.7494	14
29.7627	18
29.776	19
29.7893	16
29.8026	15
29.8159	0
29.8292	0
29.8425	0
29.8558	12
29.8691	3
29.8824	1
29.8957	11
29.909	18
29.9223	13
29.9356	12
29.9489	0
29.9623	16
29.9755	9
29.9888	0
30.0022	3
30.0155	2
30.0287	5
30.042	11
30.0554	8
30.0687	23
30.0819	8
30.0953	19
30.1086	13
30.1218	10
30.1351	11
30.1485	5
30.1618	3
30.1751	0
30.1884	5
30.2017	11
30.215	7
30.2283	11
30.2416	9
30.2549	0
30.2682	8
30.2815	16
30.2948	1
30.3081	2
30.3214	11
30.3347	16
30.348	16
30.3613	12
30.3746	23
30.3879	23
30.4012	23
30.4145	26
30.4278	13
30.4411	13
30.4544	13
30.4677	2
30.481	7
30.4943	8
30.5076	17
30.5209	30
30.5342	17
30.5475	24
30.5608	22
30.5741	15
30.5874	9
30.6007	12
30.614	10
30.6273	14
30.6406	8
30.6539	10
30.6672	8
30.6805	31
30.6938	14
30.7071	15
30.7204	18
30.7337	15
30.747	12
30.7603	8
30.7736	34
30.7869	18
30.8002	19
30.8135	21
30.8268	9
30.8401	24
30.8534	7
30.8667	26
30.88	20
30.8933	19
30.9066	25
30.9199	15
30.9332	13
30.9465	16
30.9598	14
30.9731	14
30.9864	12
30.9997	22
31.013	21
31.0263	25
31.0396	22
31.0529	25
31.0662	39
31.0795	40
31.0928	39
31.1061	40
31.1194	49
31.1327	58
31.146	32
31.1593	45
31.1726	42
31.1859	45
31.1992	68
31.2125	80
31.2258	90
31.2391	84
31.2524	107
31.2657	91
31.279	80
31.2923	110
31.3056	130
31.3189	148
31.3322	178
31.3455	226
31.3588	274
31.3721	356
31.3854	431
31.3987	519
31.412	616
31.4253	739
31.4386	812
31.4519	886
31.4652	853
31.4785	844
31.4918	806
31.5051	792
31.5184	662
31.5317	688
31.545	619
31.5583	541
31.5716	521
31.5849	463
31.5982	500
31.6115	394
31.6248	302
31.6381	294
31.6514	230
31.6647	195
31.678	127
31.6913	110
31.7046	84
31.7179	100
31.7312	51
31.7445	86
31.7578	82
31.7711	66
31.7844	60
31.7978	46
31.8111	38
31.8243	21
31.8377	13
31.851	23
31.8642	27
31.8775	27
31.8909	27
31.9042	26
31.9174	20
31.9307	24
31.9441	29
31.9574	14
31.9707	4
31.984	18
31.9973	10
32.0106	0
32.0239	8
32.0372	22
32.0505	18
32.0638	18
32.0771	23
32.0904	6
32.1037	24
32.117	17
32.1303	11
32.1436	27
32.1569	9
32.1702	11
32.1835	21
32.1968	9
32.2101	11
32.2234	9
32.2367	9
32.25	7
32.2633	5
32.2766	29
32.2899	6
32.3032	13
32.3165	22
32.3298	10
32.3431	15
32.3564	12
32.3697	10
32.383	1
32.3963	20
32.4096	13
32.4229	3
32.4362	15
32.4495	17
32.4628	6
32.4761	13
32.4894	12
32.5027	11
32.516	4
32.5293	9
32.5426	12
32.5559	0
32.5692	10
32.5825	7
32.5958	17
32.6091	19
32.6224	14
32.6357	13
32.649	7
32.6623	5
32.6756	0
32.6889	0
32.7022	0
32.7155	21
32.7288	9
32.7421	2
32.7554	6
32.7687	12
32.782	26
32.7953	9
32.8086	8
32.8219	13
32.8352	5
32.8485	0
32.8618	0
32.8751	15
32.8884	0
32.9017	11
32.915	7
32.9283	15
32.9416	7
32.9549	12
32.9682	3
32.9815	1
32.9948	2
33.0081	10
33.0214	7
33.0347	3
33.048	10
33.0613	11
33.0746	9
33.0879	3
33.1012	6
33.1145	2
33.1278	17
33.1411	5
33.1544	11
33.1677	15
33.181	18
33.1943	17
33.2076	15
33.2209	10
33.2342	3
33.2475	7
33.2608	4
33.2741	0
33.2874	0
33.3007	6
33.314	13
33.3273	0
33.3406	3
33.3539	11
33.3672	5
33.3805	9
33.3938	8
33.4071	5
33.4204	8
33.4337	6
33.447	12
33.4603	0
33.4736	5
33.4869	6
33.5002	18
33.5135	3
33.5268	5
33.5401	0
33.5534	18
33.5667	11
33.58	3
33.5933	2
33.6067	2
33.6199	9
33.6332	16
33.6465	4
33.6598	10
33.6731	1
33.6865	4
33.6998	4
33.7131	2
33.7263	5
33.7396	8
33.753	0
33.7662	4
33.7796	9
33.7929	3
33.8062	4
33.8195	2
33.8328	0
33.8461	9
33.8594	0
33.8727	10
33.886	3
33.8993	8
33.9126	12
33.9259	8
33.9392	6
33.9525	2
33.9658	6
33.9791	7
33.9924	0
34.0057	0
34.019	10
34.0323	0
34.0456	1
34.0589	10
34.0722	1
34.0855	14
34.0988	10
34.1121	2
34.1254	7
34.1387	10
34.152	5
34.1653	4
34.1786	0
34.1919	0
34.2052	1
34.2185	0
34.2318	9
34.2451	0
34.2584	0
34.2717	0
34.285	9
34.2983	4
34.3116	7
34.3249	0
34.3382	6
34.3515	3
34.3648	6
34.3781	6
34.3914	0
34.4047	5
34.418	0
34.4313	6
34.4446	0
34.4579	1
34.4712	3
34.4845	10
34.4978	6
34.5111	0
34.5244	9
34.5377	2
34.551	6
34.5643	1
34.5776	0
34.5909	2
34.6042	0
34.6175	0
34.6308	11
34.6441	15
34.6574	14
34.6707	4
34.684	8
34.6973	9
34.7106	10
34.7239	7
34.7372	6
34.7505	1
34.7638	1
34.7771	0
34.7904	3
34.8037	1
34.817	10
34.8303	10
34.8436	3
34.8569	13
34.8702	13
34.8835	0
34.8968	0
34.9101	0
34.9234	6
34.9367	1
34.95	6
34.9633	0
34.9766	15
34.9899	12
35.0032	5
35.0165	4
35.0298	13
35.0431	1
35.0564	18
35.0697	8
35.083	7
35.0963	8
35.1096	0
35.1229	2
35.1362	0
35.1495	0
35.1628	3
35.1761	2
35.1894	7
35.2027	5
35.216	15
35.2293	5
35.2426	14
35.2559	14
35.2692	10
35.2825	15
35.2958	2
35.3091	0
35.3224	4
35.3357	3
35.349	2
35.3623	4
35.3756	0
35.389	10
35.4022	14
35.4156	3
35.4288	7
35.4421	4
35.4554	10
35.4688	11
35.4821	0
35.4954	4
35.5087	0
35.5219	0
35.5352	11
35.5485	0
35.5618	5
35.5752	0
35.5885	0
35.6018	0
35.6151	13
35.6284	4
35.6417	4
35.655	1
35.6683	7
35.6816	0
35.6949	0
35.7082	0
35.7215	10
35.7348	8
35.7481	3
35.7614	16
35.7747	3
35.788	0
35.8013	10
35.8146	7
35.8279	2
35.8412	0
35.8545	0
35.8678	0
35.8811	3
35.8944	1
35.9077	0
35.921	0
35.9343	0
35.9476	1
35.9609	3
35.9742	1
35.9875	5
36.0008	10
36.0141	6
36.0274	0
36.0407	0
36.054	0
36.0673	2
36.0806	13
36.0939	0
36.1072	1
36.1205	18
36.1338	11
36.1471	6
36.1604	4
36.1737	2
36.187	10
36.2003	0
36.2136	0
36.2269	0
36.2402	5
36.2535	6
36.2668	4
36.2801	3
36.2934	19
36.3067	15
36.32	7
36.3333	1
36.3466	4
36.3599	13
36.3732	17
36.3865	6
36.3998	1
36.4131	9
36.4264	6
36.4397	0
36.453	1
36.4663	0
36.4796	11
36.4929	0
36.5062	4
36.5195	7
36.5328	8
36.5461	11
36.5594	5
36.5727	0
36.586	7
36.5993	23
36.6126	2
36.6259	3
36.6392	0
36.6525	0
36.6658	12
36.6791	1
36.6924	14
36.7057	9
36.719	1
36.7323	15
36.7456	11
36.7589	1
36.7722	11
36.7855	1
36.7988	0
36.8121	8
36.8254	7
36.8387	10
36.852	2
36.8653	12
36.8786	7
36.8919	5
36.9052	6
36.9185	1
36.9318	5
36.9451	13
36.9584	9
36.9717	21
36.985	7
36.9983	10
37.0116	19
37.0249	6
37.0382	11
37.0515	2
37.0648	0
37.0781	0
37.0914	10
37.1047	4
37.118	0
37.1313	5
37.1446	1
37.1579	12
37.1712	12
37.1845	5
37.1978	12
37.2112	0
37.2244	8
37.2377	4
37.251	3
37.2644	11
37.2777	11
37.291	7
37.3043	8
37.3175	3
37.3308	15
37.3441	3
37.3575	2
37.3708	1
37.3841	9
37.3974	15
37.4107	8
37.424	2
37.4373	6
37.4506	10
37.4639	13
37.4772	18
37.4905	5
37.5038	10
37.5171	12
37.5304	0
37.5437	3
37.557	2
37.5703	1
37.5836	12
37.5969	20
37.6102	8
37.6235	4
37.6368	14
37.6501	7
37.6634	1
37.6767	7
37.69	1
37.7033	0
37.7166	8
37.7299	6
37.7432	11
37.7565	14
37.7698	11
37.7831	8
37.7964	16
37.8097	6
37.823	9
37.8363	10
37.8496	3
37.8629	0
37.8762	5
37.8895	4
37.9028	2
37.9161	16
37.9294	8
37.9427	0
37.956	7
37.9693	0
37.9826	16
37.9959	5
38.0092	2
38.0225	12
38.0358	21
38.0491	10
38.0624	13
38.0757	6
38.089	0
38.1023	10
38.1156	7
38.1289	5
38.1422	5
38.1555	8
38.1688	8
38.1821	10
38.1954	0
38.2087	11
38.222	11
38.2353	6
38.2486	12
38.2619	3
38.2752	1
38.2885	9
38.3018	15
38.3151	19
38.3284	14
38.3417	9
38.355	15
38.3683	22
38.3816	16
38.3949	9
38.4082	9
38.4215	8
38.4348	9
38.4481	8
38.4614	18
38.4747	14
38.488	20
38.5013	16
38.5146	27
38.5279	26
38.5412	17
38.5545	20
38.5678	16
38.5811	22
38.5944	31
38.6077	39
38.621	21
38.6343	28
38.6476	45
38.6609	46
38.6742	43
38.6875	58
38.7008	53
38.7141	73
38.7274	86
38.7407	100
38.754	106
38.7673	165
38.7806	220
38.7939	236
38.8072	261
38.8205	300
38.8338	329
38.8471	335
38.8604	297
38.8737	270
38.887	234
38.9003	188
38.9136	165
38.9269	118
38.9402	100
38.9535	75
38.9668	94
38.9801	82
38.9934	33
39.0067	37
39.02	20
39.0333	22
39.0466	26
39.06	17
39.0733	9
39.0866	7
39.0999	45
39.1131	35
39.1264	22
39.1397	12
39.1531	11
39.1664	14
39.1797	17
39.193	16
39.2063	7
39.2195	8
39.2329	1
39.2462	13
39.2595	5
39.2728	3
39.2861	1
39.2994	11
39.3127	13
39.326	14
39.3393	10
39.3526	7
39.3659	8
39.3792	21
39.3925	3
39.4058	1
39.4191	6
39.4324	9
39.4457	3
39.459	14
39.4723	3
39.4856	10
39.4989	7
39.5122	5
39.5255	5
39.5388	7
39.5521	1
39.5654	8
39.5787	8
39.592	15
39.6053	10
39.6186	8
39.6319	4
39.6452	2
39.6585	20
39.6718	0
39.6851	9
39.6984	5
39.7117	13
39.725	4
39.7383	7
39.7516	0
39.7649	9
39.7782	8
39.7915	11
39.8048	0
39.8181	8
39.8314	7
39.8447	2
39.858	4
39.8713	0
39.8846	0
39.8979	8
39.9112	8
39.9245	14
39.9378	12
39.9511	5
39.9644	16
39.9777	7
39.991	13
40.0043	6
40.0176	11
40.0309	3
40.0442	0
40.0575	4
40.0708	0
40.0841	0
40.0974	3
40.1107	10
40.124	1
40.1373	3
40.1506	10
40.1639	13
40.1772	0
40.1905	5
40.2038	0
40.2171	0
40.2304	11
40.2437	7
40.257	11
40.2703	2
40.2836	3
40.2969	8
40.3102	7
40.3235	12
40.3368	0
40.3501	8
40.3634	4
40.3767	9
40.39	9
40.4033	1
40.4166	0
40.4299	1
40.4432	7
40.4565	4
40.4698	12
40.4831	0
40.4964	7
40.5097	0
40.523	0
40.5363	9
40.5496	14
40.5629	5
40.5762	6
40.5895	4
40.6028	9
40.6161	4
40.6294	6
40.6427	4
40.656	2
40.6693	12
40.6826	5
40.6959	7
40.7092	4
40.7225	0
40.7358	9
40.7491	0
40.7624	2
40.7757	6
40.789	6
40.8023	3
40.8156	12
40.8289	0
40.8422	10
40.8555	0
40.8689	10
40.8822	13
40.8954	0
40.9087	8
40.922	0
40.9353	0
40.9487	3
40.962	10
40.9753	1
40.9885	0
41.0018	7
41.0152	0
41.0285	18
41.0418	16
41.0551	8
41.0684	1
41.0817	6
41.095	4
41.1083	6
41.1216	0
41.1349	0
41.1482	0
41.1615	0
41.1748	6
41.1881	0
41.2014	6
41.2147	2
41.228	22
41.2413	4
41.2546	14
41.2679	2
41.2812	0
41.2945	15
41.3078	9
41.3211	4
41.3344	1
41.3477	4
41.361	2
41.3743	2
41.3876	8
41.4009	7
41.4142	2
41.4275	0
41.4408	0
41.4541	9
41.4674	13
41.4807	7
41.494	7
41.5073	4
41.5206	4
41.5339	15
41.5472	2
41.5605	0
41.5738	10
41.5871	0
41.6004	4
41.6137	6
41.627	12
41.6403	12
41.6536	9
41.6669	2
41.6802	5
41.6935	1
41.7068	16
41.7201	5
41.7334	2
41.7467	3
41.76	2
41.7733	12
41.7866	7
41.7999	13
41.8132	1
41.8265	6
41.8398	13
41.8531	0
41.8664	10
41.8797	0
41.893	4
41.9063	7
41.9196	7
41.9329	12
41.9462	0
41.9595	10
41.9728	0
41.9861	4
41.9994	6
42.0127	0
42.026	13
42.0393	12
42.0526	10
42.0659	12
42.0792	0
42.0925	11
42.1058	3
42.1191	14
42.1324	0
42.1457	0
42.159	6
42.1723	4
42.1856	8
42.1989	3
42.2122	7
42.2255	1
42.2388	1
42.2521	8
42.2654	7
42.2787	3
42.292	2
42.3053	7
42.3186	8
42.3319	0
42.3452	0
42.3585	9
42.3718	0
42.3851	12
42.3984	2
42.4117	13
42.425	7
42.4383	0
42.4516	17
42.4649	13
42.4782	17
42.4915	19
42.5048	9
42.5181	6
42.5314	3
42.5447	2
42.558	3
42.5713	1
42.5846	8
42.5979	1
42.6112	0
42.6245	0
42.6378	4
42.6512	0
42.6645	7
42.6778	0
42.691	3
42.7043	0
42.7176	9
42.7309	0
42.7443	7
42.7576	6
42.7709	4
42.7841	1
42.7974	0
42.8107	14
42.824	7
42.8374	11
42.8507	0
42.864	4
42.8773	4
42.8906	12
42.9039	1
42.9172	4
42.9305	8
42.9438	7
42.9571	5
42.9704	2
42.9837	1
42.997	2
43.0103	0
43.0236	5
43.0369	2
43.0502	4
43.0635	4
43.0768	5
43.0901	3
43.1034	0
43.1167	8
43.13	15
43.1433	10
43.1566	0
43.1699	9
43.1832	5
43.1965	10
43.2098	9
43.2231	9
43.2364	6
43.2497	1
43.263	1
43.2763	0
43.2896	3
43.3029	1
43.3162	5
43.3295	5
43.3428	7
43.3561	6
43.3694	7
43.3827	10
43.396	19
43.4093	17
43.4226	8
43.4359	7
43.4492	0
43.4625	3
43.4758	2
43.4891	4
43.5024	3
43.5157	2
43.529	4
43.5423	7
43.5556	15
43.5689	13
43.5822	6
43.5955	8
43.6088	11
43.6221	17
43.6354	7
43.6487	12
43.662	7
43.6753	1
43.6886	3
43.7019	7
43.7152	13
43.7285	4
43.7418	4
43.7551	2
43.7684	7
43.7817	0
43.795	18
43.8083	2
43.8216	9
43.8349	0
43.8482	3
43.8615	8
43.8748	3
43.8881	17
43.9014	3
43.9147	4
43.928	10
43.9413	0
43.9546	5
43.9679	3
43.9812	8
43.9945	9
44.0078	4
44.0211	13
44.0344	8
44.0477	8
44.061	8
44.0743	9
44.0876	8
44.1009	16
44.1142	10
44.1275	6
44.1408	6
44.1541	6
44.1674	6
44.1807	1
44.194	7
44.2073	4
44.2206	3
44.2339	11
44.2472	9
44.2605	14
44.2738	9
44.2871	11
44.3004	14
44.3137	9
44.327	0
44.3403	9
44.3536	1
44.3669	6
44.3802	4
44.3935	0
44.4068	3
44.4201	1
44.4334	6
44.4467	3
44.46	13
44.4734	25
44.4866	7
44.4999	20
44.5132	12
44.5266	16
44.5399	10
44.5532	18
44.5665	11
44.5797	6
44.593	2
44.6063	16
44.6197	23
44.633	22
44.6463	7
44.6596	23
44.6728	32
44.6862	20
44.6995	27
44.7128	23
44.7261	19
44.7394	27
44.7527	45
44.766	45
44.7793	21
44.7926	46
44.8059	58
44.8192	73
44.8325	90
44.8458	88
44.8591	87
44.8724	87
44.8857	109
44.899	119
44.9123	97
44.9256	95
44.9389	138
44.9522	114
44.9655	116
44.9788	91
44.9921	72
45.0054	102
45.0187	91
45.032	91
45.0453	118
45.0586	56
45.0719	98
45.0852	76
45.0985	91
45.1118	88
45.1251	96
45.1384	70
45.1517	103
45.165	83
45.1783	107
45.1916	121
45.2049	137
45.2182	140
45.2315	140
45.2448	181
45.2581	174
45.2714	215
45.2847	247
45.298	233
45.3113	251
45.3246	238
45.3379	221
45.3512	212
45.3645	133
45.3778	142
45.3911	105
45.4044	73
45.4177	79
45.431	87
45.4443	50
45.4576	47
45.4709	41
45.4842	50
45.4975	35
45.5108	25
45.5241	58
45.5374	18
45.5507	0
45.564	13
45.5773	16
45.5906	25
45.6039	0
45.6172	13
45.6305	16
45.6438	3
45.6571	7
45.6704	13
45.6837	16
45.697	22
45.7103	6
45.7236	14
45.7369	12
45.7502	2
45.7635	12
45.7768	8
45.7901	20
45.8034	6
45.8167	2
45.83	11
45.8433	10
45.8566	11
45.8699	15
45.8832	11
45.8965	14
45.9098	6
45.9231	9
45.9364	11
45.9497	18
45.963	7
45.9763	10
45.9896	9
46.0029	27
46.0162	19
46.0295	0
46.0428	3
46.0561	5
46.0694	6
46.0827	4
46.096	11
46.1093	5
46.1226	0
46.1359	0
46.1492	5
46.1625	0
46.1758	9
46.1891	6
46.2024	5
46.2157	7
46.229	13
46.2423	9
46.2557	6
46.2689	16
46.2822	11
46.2955	13
46.3088	13
46.3222	3
46.3355	9
46.3488	7
46.3621	13
46.3753	12
46.3886	7
46.4019	5
46.4153	7
46.4286	5
46.4419	9
46.4552	12
46.4685	5
46.4818	10
46.4951	0
46.5084	6
46.5217	4
46.535	9
46.5483	7
46.5616	6
46.5749	10
[truncated: 1,001 more rows]
