# Supplementary material for: Piezo-catalysis for nondestructive tooth whitening
Source: Nat Commun. 2020 Mar 12;11:1328. doi: 10.1038/s41467-020-15015-3 (PMC7067860; doi:10.1038/s41467-020-15015-3)
Supplement: Supplementary file 4 — Source Data [file 41467_2020_15015_MOESM4_ESM.zip › Figure 2/Figure 2h.xlsx]

## Sheet: Sheet1
Voltage	Amplitude	Phase angel
0	6.18185e-11	125.682
1.98413	3.6503e-11	120.758
3.96826	3.13395e-11	109.411
5.95238	2.80406e-11	105.558
7.93651	3.13396e-11	98.4924
9.92063	3.80808e-11	108.983
11.9048	3.6001e-11	96.1374
13.8889	3.18416e-11	73.8715
15.873	3.77222e-11	50.1071
17.8571	3.56425e-11	24.4157
19.8413	4.44634e-11	-6.62801
21.8254	4.15948e-11	16.2801
23.8095	6.31811e-11	-17.3983
25.7937	5.52207e-11	-18.7136
27.7778	7.04961e-11	-58.3855
29.7619	7.99625e-11	-30.138
31.746	9.83933e-11	-52.3083
33.7302	9.5453e-11	-53.668
35.7143	1.08218e-10	-41.8507
37.6984	1.56698e-10	-44.8792
39.6825	1.39701e-10	-46.5605
41.6667	1.46371e-10	-43.1301
43.6508	1.94133e-10	-39.8645
45.6349	2.08404e-10	-37.2541
47.619	1.95567e-10	-43.8575
49.6032	2.1866e-10	-45.2123
48.4127	2.25544e-10	-43.0644
46.4286	2.32429e-10	-44.0864
44.4444	2.32501e-10	-40.698
42.4603	2.48493e-10	-42.9872
40.4762	2.39242e-10	-40.0679
38.4921	2.59322e-10	-37.0129
36.5079	2.62549e-10	-38.5303
34.5238	2.47704e-10	-39.7252
32.5397	2.6298e-10	-37.4508
30.5556	2.52438e-10	-42.4156
28.5714	2.51505e-10	-40.4261
26.5873	2.41609e-10	-43.9427
24.6032	2.44836e-10	-41.7152
22.619	2.30134e-10	-40.6642
20.6349	2.5043e-10	-39.3068
18.6508	2.48493e-10	-37.0423
16.6667	2.34509e-10	-39.6088
14.6825	2.08118e-10	-43.4001
12.6984	2.10341e-10	-36.398
10.7143	1.90476e-10	-35.1845
8.73016	1.96285e-10	-39.5219
6.74603	1.83519e-10	-34.6028
4.7619	1.83017e-10	-41.7965
2.77778	1.73766e-10	-35.1459
0.79365	1.55407e-10	-35.5308
-1.19048	1.49885e-10	-34.5421
-3.1746	1.46012e-10	-35.4518
-5.15873	1.1998e-10	-40.167
-7.14286	1.29087e-10	-32.4088
-9.12699	1.08935e-10	-28.514
-11.1111	8.82097e-11	-35.2477
-13.0952	1.11804e-10	-18.9359
-15.0794	1.1037e-10	-33.5972
-17.0635	9.09349e-11	-20.0384
-19.0476	8.01776e-11	-29.7744
-21.0317	7.27192e-11	-33.7937
-23.0159	5.96671e-11	-19.226
-25	5.34996e-11	-0.46629
-26.9841	5.12764e-11	-2.91504
-28.9683	4.30291e-11	38.8435
-30.9524	4.61129e-11	62.3764
-32.9365	4.94835e-11	46.7019
-34.9206	4.99855e-11	52.4488
-36.9048	5.96671e-11	111.991
-38.8889	7.75242e-11	112.417
-40.873	7.36515e-11	125.221
-42.8571	8.0321e-11	120.487
-44.8413	1.00688e-10	126.299
-46.8254	1.07931e-10	135.236
-48.8095	1.40347e-10	138.361
-49.2063	1.47518e-10	130.626
-47.2222	1.37119e-10	130.881
-45.2381	1.57989e-10	139.334
-43.254	1.72905e-10	138.332
-41.2698	1.7434e-10	132.047
-39.2857	1.65304e-10	131.039
-37.3016	1.82946e-10	129.648
-35.3175	1.79503e-10	131.081
-33.3333	1.86962e-10	138.029
-31.3492	1.94061e-10	134.189
-29.3651	1.78284e-10	135.352
-27.381	1.88539e-10	140.062
-25.3968	1.67168e-10	138.756
-23.4127	1.73479e-10	135.187
-21.4286	1.75917e-10	132.632
-19.4444	1.70467e-10	133.297
-17.4603	1.50602e-10	133.498
-15.4762	1.48235e-10	129.609
-13.4921	1.49455e-10	130.015
-11.5079	1.44219e-10	135.77
-9.52381	1.37263e-10	135.813
-7.53968	1.52467e-10	136.485
-5.55556	1.21701e-10	136.738
-3.57143	1.11876e-10	138.748
-1.5873	1.24713e-10	135.689
0.39682	9.58832e-11	136.698
2.38096	9.47358e-11	139.112
4.36508	9.68155e-11	134.732
6.34921	7.75242e-11	114.744
8.33333	7.20738e-11	133.23
10.3175	6.68386e-11	140.97
12.3016	7.17152e-11	119.081
14.2857	6.95638e-11	110.388
16.2698	5.7659e-11	126.875
18.254	5.98822e-11	106.908
20.2381	5.3643e-11	62.4257
22.2222	4.15948e-11	66.055
24.2063	4.46786e-11	91.0775
26.1905	4.7332e-11	24.2526
28.1746	3.04073e-11	-27.9448
30.1587	4.98421e-11	11.485
32.1429	5.8663e-11	-17.8674
34.127	7.65919e-11	-29.5578
36.1111	9.23692e-11	-35.2598
38.0952	8.45522e-11	-25.9995
40.0794	1.19549e-10	-37.1073
42.0635	1.28872e-10	-36.5621
44.0476	1.40992e-10	-38.44
46.0317	1.52825e-10	-38.1461
48.0159	1.61718e-10	-41.5998
50	1.71758e-10	-40.8318
48.0159	1.89615e-10	-36.7979
46.0317	1.9901e-10	-36.2548
44.0476	2.04819e-10	-37.1554
42.0635	2.07185e-10	-35.2266
40.0794	2.16221e-10	-42.9701
38.0952	2.22747e-10	-35.8947
36.1111	2.23249e-10	-36.7096
34.127	2.21743e-10	-38.9889
32.1429	2.16939e-10	-36.6951
30.1587	2.36302e-10	-38.5993
28.1746	2.2827e-10	-38.1499
26.1905	2.19664e-10	-34.937
24.2063	2.01448e-10	-41.8112
22.2222	2.08763e-10	-32.2844
20.2381	2.11273e-10	-41.0029
18.254	2.13998e-10	-36.178
16.2698	1.99799e-10	-35.2645
14.2857	1.84165e-10	-38.0523
12.3016	1.76635e-10	-42.1652
10.3175	1.71615e-10	-43.1034
8.33333	1.8646e-10	-32.7014
6.34921	1.59925e-10	-42.2681
4.36508	1.57415e-10	-39.1905
2.38096	1.501e-10	-33.5312
0.39682	1.41494e-10	-39.4618
-1.5873	1.32171e-10	-34.1444
-3.57143	1.34036e-10	-34.0618
-5.55556	1.19406e-10	-39.4999
-7.53968	1.21557e-10	-39.307
-9.52381	1.01334e-10	-36.0857
-11.5079	9.45207e-11	-32.7301
-13.4921	6.97789e-11	-32.4885
-15.4762	8.03928e-11	-24.0676
-17.4603	7.70221e-11	-14.0157
-19.4444	5.24238e-11	-29.1332
-21.4286	4.99855e-11	19.2878
-23.4127	5.85913e-11	-45.7808
-25.3968	5.32844e-11	-29.0989
-27.381	4.1308e-11	55.2151
-29.3651	3.82242e-11	12.7701
-31.3492	4.36029e-11	100.537
-33.3333	5.35713e-11	114.792
-35.3175	5.04875e-11	129.665
-37.3016	7.39384e-11	102.36
-39.2857	6.94203e-11	129.701
-41.2698	8.87834e-11	108.504
-43.254	9.03612e-11	133.985
-45.2381	1.3296e-10	122.91
-47.2222	1.33032e-10	141.333
-49.2063	1.52825e-10	125.684
-48.8095	1.63511e-10	136.463
-46.8254	1.68459e-10	136.584
-44.8413	1.8524e-10	132.092
-42.8571	1.78069e-10	131.53
-40.873	1.82659e-10	126.846
-38.8889	1.91264e-10	133.149
-36.9048	2.074e-10	131.68
-34.9206	1.97289e-10	135.377
-32.9365	1.91408e-10	136.69
-30.9524	1.99512e-10	138.653
-28.9683	1.76993e-10	137.317
-26.9841	1.86388e-10	137.485
-25	1.80722e-10	138.657
-23.0159	1.78643e-10	139.636
-21.0317	1.72977e-10	133.841
-19.0476	1.64586e-10	137.326
-17.0635	1.72834e-10	128.037
-15.0794	1.62292e-10	131.621
-13.0952	1.6057e-10	131.741
-11.1111	1.46658e-10	138.443
-9.12699	1.31956e-10	132.164
-7.14286	1.43861e-10	144.518
-5.15873	1.24139e-10	138.742
-3.1746	1.29159e-10	143.308
