# Supplementary material for: Piezo-catalysis for nondestructive tooth whitening
Source: Nat Commun. 2020 Mar 12;11:1328. doi: 10.1038/s41467-020-15015-3 (PMC7067860; doi:10.1038/s41467-020-15015-3)
Supplement: Supplementary file 4 — Source Data [file 41467_2020_15015_MOESM4_ESM.zip › Figure 3/Figure 3a.xlsx]

## Sheet: Sheet1
wavelength	0 min	5 min	10 min	15 min	20 min	25 min	30 min	35 min
450	0.04	0.031	0.022	0.017	0.014	0.01	0.013	0.011
450.5	0.039	0.031	0.022	0.017	0.013	0.01	0.013	0.011
451	0.039	0.031	0.021	0.017	0.013	0.01	0.013	0.011
451.5	0.039	0.031	0.021	0.017	0.013	0.01	0.013	0.011
452	0.039	0.031	0.022	0.017	0.013	0.01	0.013	0.011
452.5	0.039	0.031	0.021	0.017	0.013	0.01	0.013	0.011
453	0.038	0.031	0.02	0.017	0.013	0.01	0.013	0.01
453.5	0.039	0.031	0.02	0.017	0.012	0.01	0.013	0.01
454	0.039	0.031	0.02	0.017	0.012	0.01	0.012	0.01
454.5	0.038	0.029	0.02	0.016	0.013	0.009	0.012	0.01
455	0.037	0.029	0.02	0.016	0.012	0.009	0.012	0.01
455.5	0.037	0.029	0.02	0.016	0.012	0.009	0.012	0.01
456	0.037	0.029	0.019	0.016	0.012	0.009	0.012	0.01
456.5	0.037	0.029	0.02	0.016	0.011	0.009	0.012	0.01
457	0.037	0.029	0.018	0.016	0.011	0.009	0.012	0.009
457.5	0.035	0.028	0.018	0.016	0.011	0.009	0.011	0.009
458	0.036	0.028	0.018	0.016	0.011	0.008	0.011	0.009
458.5	0.036	0.027	0.018	0.016	0.011	0.008	0.011	0.009
459	0.036	0.027	0.018	0.015	0.011	0.008	0.011	0.009
459.5	0.035	0.027	0.018	0.015	0.011	0.008	0.011	0.009
460	0.035	0.027	0.018	0.015	0.011	0.008	0.011	0.009
460.5	0.035	0.027	0.018	0.015	0.011	0.008	0.011	0.009
461	0.035	0.027	0.016	0.015	0.01	0.008	0.011	0.008
461.5	0.035	0.027	0.016	0.015	0.01	0.008	0.01	0.008
462	0.034	0.027	0.016	0.015	0.01	0.008	0.01	0.008
462.5	0.033	0.025	0.016	0.014	0.01	0.007	0.01	0.008
463	0.033	0.025	0.016	0.014	0.01	0.007	0.01	0.008
463.5	0.033	0.025	0.016	0.014	0.01	0.007	0.01	0.008
464	0.033	0.025	0.015	0.014	0.01	0.007	0.01	0.007
464.5	0.033	0.025	0.016	0.014	0.01	0.007	0.01	0.008
465	0.033	0.025	0.016	0.014	0.009	0.007	0.01	0.008
465.5	0.033	0.025	0.014	0.014	0.009	0.007	0.01	0.007
466	0.033	0.025	0.014	0.014	0.009	0.007	0.009	0.007
466.5	0.033	0.024	0.014	0.014	0.009	0.006	0.009	0.007
467	0.032	0.024	0.014	0.014	0.009	0.006	0.009	0.007
467.5	0.032	0.024	0.014	0.014	0.009	0.007	0.009	0.007
468	0.033	0.024	0.014	0.014	0.009	0.006	0.009	0.007
468.5	0.032	0.024	0.014	0.014	0.009	0.006	0.009	0.007
469	0.032	0.024	0.014	0.013	0.009	0.006	0.009	0.007
469.5	0.031	0.023	0.014	0.013	0.009	0.006	0.009	0.007
470	0.031	0.023	0.014	0.014	0.009	0.006	0.009	0.007
470.5	0.032	0.024	0.014	0.014	0.009	0.006	0.009	0.007
471	0.031	0.023	0.014	0.013	0.009	0.006	0.009	0.007
471.5	0.031	0.023	0.014	0.013	0.008	0.006	0.009	0.007
472	0.031	0.023	0.014	0.013	0.008	0.006	0.008	0.007
472.5	0.031	0.023	0.014	0.013	0.008	0.006	0.008	0.007
473	0.031	0.022	0.014	0.013	0.008	0.005	0.008	0.007
473.5	0.031	0.022	0.013	0.013	0.008	0.005	0.008	0.007
474	0.03	0.022	0.012	0.013	0.008	0.006	0.008	0.006
474.5	0.031	0.022	0.012	0.013	0.008	0.005	0.008	0.006
475	0.03	0.022	0.012	0.013	0.008	0.005	0.008	0.006
475.5	0.03	0.022	0.012	0.012	0.008	0.005	0.008	0.006
476	0.031	0.022	0.012	0.012	0.008	0.005	0.008	0.006
476.5	0.031	0.022	0.012	0.012	0.008	0.005	0.008	0.006
477	0.03	0.022	0.012	0.012	0.008	0.005	0.008	0.006
477.5	0.03	0.022	0.012	0.012	0.008	0.005	0.008	0.006
478	0.029	0.021	0.012	0.013	0.007	0.005	0.008	0.006
478.5	0.029	0.021	0.012	0.013	0.007	0.005	0.008	0.006
479	0.029	0.021	0.012	0.013	0.007	0.005	0.008	0.006
479.5	0.029	0.021	0.012	0.012	0.007	0.005	0.008	0.006
480	0.029	0.021	0.012	0.012	0.007	0.005	0.007	0.006
480.5	0.029	0.021	0.012	0.012	0.007	0.005	0.007	0.006
481	0.029	0.021	0.011	0.012	0.007	0.005	0.007	0.005
481.5	0.029	0.021	0.012	0.012	0.007	0.005	0.007	0.006
482	0.029	0.021	0.012	0.012	0.007	0.005	0.007	0.006
482.5	0.029	0.021	0.012	0.012	0.007	0.005	0.007	0.006
483	0.029	0.021	0.011	0.012	0.007	0.005	0.007	0.005
483.5	0.029	0.021	0.011	0.012	0.007	0.005	0.007	0.005
484	0.029	0.02	0.012	0.012	0.007	0.004	0.007	0.006
484.5	0.029	0.02	0.011	0.012	0.007	0.004	0.007	0.005
485	0.029	0.02	0.011	0.012	0.007	0.004	0.007	0.005
485.5	0.029	0.02	0.011	0.012	0.007	0.004	0.007	0.005
486	0.029	0.02	0.011	0.012	0.007	0.004	0.007	0.005
486.5	0.029	0.02	0.011	0.012	0.007	0.004	0.007	0.005
487	0.029	0.021	0.011	0.012	0.007	0.005	0.007	0.005
487.5	0.029	0.021	0.011	0.012	0.007	0.005	0.007	0.005
488	0.029	0.02	0.011	0.012	0.007	0.004	0.007	0.005
488.5	0.03	0.02	0.012	0.012	0.007	0.004	0.007	0.006
489	0.031	0.022	0.011	0.013	0.007	0.005	0.007	0.005
489.5	0.031	0.022	0.011	0.012	0.007	0.005	0.007	0.005
490	0.03	0.021	0.011	0.012	0.007	0.004	0.007	0.005
490.5	0.031	0.021	0.013	0.012	0.007	0.004	0.007	0.006
491	0.031	0.022	0.012	0.013	0.008	0.005	0.007	0.005
491.5	0.032	0.023	0.011	0.013	0.008	0.005	0.008	0.005
492	0.031	0.022	0.012	0.013	0.008	0.005	0.007	0.006
492.5	0.031	0.022	0.013	0.013	0.008	0.005	0.007	0.006
493	0.033	0.023	0.013	0.013	0.008	0.005	0.007	0.006
493.5	0.033	0.024	0.012	0.014	0.009	0.006	0.008	0.005
494	0.033	0.024	0.013	0.014	0.008	0.006	0.008	0.006
494.5	0.033	0.024	0.015	0.013	0.008	0.006	0.007	0.007
495	0.034	0.023	0.014	0.013	0.008	0.005	0.007	0.006
495.5	0.035	0.024	0.014	0.014	0.009	0.005	0.008	0.006
496	0.035	0.025	0.013	0.014	0.009	0.006	0.008	0.006
496.5	0.035	0.025	0.014	0.014	0.009	0.006	0.007	0.007
497	0.034	0.024	0.015	0.013	0.008	0.006	0.007	0.007
497.5	0.036	0.025	0.014	0.014	0.009	0.006	0.008	0.006
498	0.037	0.026	0.014	0.015	0.009	0.006	0.008	0.006
498.5	0.035	0.025	0.015	0.014	0.009	0.006	0.008	0.007
499	0.035	0.025	0.015	0.014	0.008	0.006	0.007	0.007
499.5	0.036	0.025	0.014	0.014	0.009	0.006	0.007	0.006
500	0.037	0.026	0.015	0.014	0.009	0.006	0.008	0.006
500.5	0.037	0.026	0.014	0.015	0.009	0.006	0.008	0.006
501	0.036	0.025	0.016	0.015	0.009	0.006	0.008	0.007
501.5	0.037	0.026	0.015	0.014	0.009	0.006	0.007	0.006
502	0.037	0.026	0.015	0.015	0.009	0.006	0.008	0.006
502.5	0.037	0.026	0.015	0.015	0.009	0.006	0.008	0.006
503	0.037	0.026	0.015	0.015	0.009	0.006	0.008	0.006
503.5	0.038	0.026	0.015	0.015	0.009	0.006	0.007	0.006
504	0.038	0.026	0.015	0.015	0.009	0.006	0.007	0.006
504.5	0.038	0.026	0.016	0.015	0.009	0.006	0.008	0.006
505	0.039	0.027	0.015	0.015	0.009	0.006	0.008	0.006
505.5	0.039	0.027	0.015	0.015	0.009	0.006	0.008	0.006
506	0.039	0.027	0.016	0.015	0.009	0.006	0.008	0.006
506.5	0.04	0.027	0.016	0.015	0.009	0.006	0.008	0.006
507	0.041	0.028	0.016	0.016	0.009	0.006	0.008	0.006
507.5	0.041	0.028	0.016	0.016	0.01	0.006	0.008	0.006
508	0.042	0.029	0.016	0.016	0.01	0.007	0.008	0.006
508.5	0.042	0.029	0.017	0.016	0.009	0.007	0.008	0.006
509	0.042	0.029	0.017	0.017	0.01	0.007	0.008	0.006
509.5	0.043	0.03	0.017	0.017	0.01	0.007	0.008	0.006
510	0.043	0.029	0.017	0.017	0.01	0.007	0.008	0.006
510.5	0.044	0.03	0.018	0.017	0.01	0.007	0.008	0.006
511	0.044	0.03	0.018	0.017	0.01	0.007	0.009	0.006
511.5	0.045	0.031	0.018	0.017	0.011	0.007	0.009	0.006
512	0.046	0.032	0.019	0.017	0.011	0.008	0.008	0.007
512.5	0.046	0.031	0.018	0.017	0.011	0.007	0.009	0.006
513	0.047	0.031	0.019	0.018	0.011	0.007	0.009	0.006
513.5	0.048	0.033	0.02	0.018	0.011	0.008	0.009	0.007
514	0.048	0.033	0.02	0.018	0.011	0.008	0.009	0.007
514.5	0.049	0.033	0.02	0.018	0.012	0.008	0.009	0.007
515	0.049	0.033	0.021	0.019	0.012	0.008	0.009	0.007
515.5	0.051	0.034	0.021	0.019	0.012	0.008	0.009	0.007
516	0.051	0.035	0.022	0.019	0.012	0.009	0.009	0.007
516.5	0.052	0.035	0.022	0.019	0.013	0.009	0.009	0.007
517	0.053	0.036	0.022	0.02	0.012	0.009	0.01	0.007
517.5	0.054	0.037	0.023	0.02	0.013	0.009	0.01	0.007
518	0.054	0.037	0.023	0.02	0.013	0.009	0.01	0.007
518.5	0.055	0.038	0.024	0.02	0.013	0.01	0.01	0.008
519	0.056	0.038	0.023	0.021	0.013	0.01	0.01	0.007
519.5	0.057	0.039	0.023	0.021	0.013	0.01	0.01	0.007
520	0.057	0.039	0.024	0.022	0.014	0.01	0.01	0.007
520.5	0.059	0.041	0.025	0.022	0.014	0.011	0.01	0.008
521	0.06	0.041	0.025	0.022	0.014	0.011	0.011	0.008
521.5	0.06	0.041	0.026	0.022	0.014	0.011	0.011	0.008
522	0.061	0.042	0.027	0.023	0.015	0.011	0.011	0.008
522.5	0.062	0.042	0.028	0.023	0.016	0.011	0.011	0.009
523	0.064	0.044	0.028	0.024	0.016	0.012	0.011	0.009
523.5	0.064	0.044	0.028	0.024	0.016	0.012	0.012	0.008
524	0.066	0.045	0.029	0.024	0.016	0.012	0.012	0.009
524.5	0.066	0.045	0.03	0.025	0.017	0.012	0.012	0.009
525	0.068	0.047	0.03	0.025	0.017	0.013	0.012	0.009
525.5	0.069	0.047	0.03	0.025	0.017	0.013	0.013	0.009
526	0.07	0.048	0.031	0.026	0.017	0.013	0.013	0.009
526.5	0.072	0.049	0.032	0.026	0.018	0.013	0.013	0.01
527	0.072	0.05	0.033	0.027	0.018	0.014	0.013	0.01
527.5	0.073	0.05	0.033	0.027	0.018	0.014	0.013	0.01
528	0.075	0.051	0.034	0.027	0.018	0.014	0.013	0.01
528.5	0.075	0.051	0.034	0.027	0.019	0.014	0.013	0.01
529	0.076	0.052	0.034	0.028	0.019	0.014	0.013	0.01
529.5	0.077	0.053	0.034	0.028	0.019	0.015	0.014	0.01
530	0.079	0.054	0.035	0.028	0.02	0.015	0.014	0.01
530.5	0.079	0.054	0.036	0.029	0.02	0.015	0.014	0.01
531	0.081	0.056	0.037	0.03	0.021	0.016	0.014	0.011
531.5	0.082	0.056	0.037	0.03	0.021	0.016	0.015	0.011
532	0.084	0.057	0.038	0.03	0.021	0.016	0.015	0.011
532.5	0.085	0.059	0.039	0.031	0.022	0.017	0.015	0.011
533	0.087	0.06	0.04	0.032	0.022	0.017	0.015	0.012
533.5	0.088	0.061	0.041	0.032	0.023	0.018	0.016	0.012
534	0.09	0.062	0.041	0.032	0.023	0.018	0.016	0.012
534.5	0.09	0.062	0.042	0.032	0.023	0.018	0.016	0.012
535	0.092	0.063	0.042	0.033	0.024	0.018	0.016	0.012
535.5	0.092	0.064	0.043	0.034	0.024	0.019	0.016	0.012
536	0.094	0.065	0.044	0.034	0.024	0.019	0.017	0.013
536.5	0.096	0.067	0.045	0.035	0.025	0.02	0.017	0.013
537	0.099	0.069	0.046	0.036	0.026	0.021	0.018	0.013
537.5	0.101	0.07	0.048	0.036	0.026	0.021	0.018	0.014
538	0.102	0.071	0.048	0.037	0.027	0.021	0.019	0.014
538.5	0.103	0.072	0.049	0.038	0.028	0.022	0.019	0.014
539	0.105	0.073	0.049	0.038	0.028	0.022	0.019	0.014
539.5	0.106	0.073	0.05	0.038	0.028	0.022	0.019	0.014
540	0.109	0.076	0.051	0.039	0.029	0.023	0.02	0.014
540.5	0.11	0.076	0.053	0.039	0.029	0.023	0.02	0.015
541	0.111	0.078	0.053	0.04	0.03	0.024	0.02	0.015
541.5	0.114	0.079	0.054	0.041	0.03	0.024	0.02	0.015
542	0.115	0.08	0.054	0.041	0.03	0.024	0.021	0.015
542.5	0.116	0.081	0.055	0.042	0.031	0.025	0.021	0.015
543	0.118	0.082	0.057	0.042	0.031	0.025	0.021	0.016
543.5	0.12	0.084	0.057	0.043	0.032	0.026	0.021	0.016
544	0.122	0.085	0.059	0.044	0.033	0.026	0.022	0.017
544.5	0.124	0.087	0.06	0.044	0.033	0.027	0.022	0.017
545	0.125	0.087	0.061	0.045	0.033	0.027	0.023	0.017
545.5	0.127	0.089	0.061	0.045	0.034	0.028	0.023	0.017
546	0.129	0.09	0.063	0.046	0.035	0.028	0.023	0.018
546.5	0.131	0.091	0.064	0.047	0.035	0.028	0.023	0.018
547	0.132	0.092	0.065	0.047	0.035	0.029	0.024	0.018
547.5	0.134	0.093	0.065	0.048	0.036	0.029	0.024	0.018
548	0.136	0.095	0.067	0.049	0.037	0.03	0.025	0.019
548.5	0.139	0.096	0.068	0.05	0.037	0.03	0.025	0.019
549	0.14	0.098	0.069	0.05	0.038	0.031	0.025	0.019
549.5	0.143	0.099	0.07	0.051	0.039	0.031	0.026	0.019
550	0.145	0.101	0.071	0.052	0.039	0.032	0.026	0.02
550.5	0.147	0.102	0.072	0.052	0.04	0.032	0.026	0.02
551	0.149	0.104	0.073	0.053	0.04	0.033	0.027	0.02
551.5	0.151	0.105	0.074	0.054	0.041	0.033	0.027	0.02
552	0.153	0.107	0.075	0.054	0.042	0.034	0.027	0.021
552.5	0.155	0.108	0.076	0.055	0.042	0.034	0.028	0.021
553	0.158	0.11	0.077	0.056	0.043	0.035	0.028	0.021
553.5	0.16	0.111	0.078	0.057	0.043	0.035	0.029	0.021
554	0.161	0.113	0.079	0.057	0.044	0.036	0.029	0.022
554.5	0.163	0.113	0.08	0.058	0.044	0.036	0.029	0.022
555	0.165	0.115	0.081	0.059	0.045	0.037	0.03	0.022
555.5	0.167	0.116	0.082	0.059	0.046	0.037	0.03	0.022
556	0.169	0.118	0.084	0.06	0.046	0.038	0.03	0.023
556.5	0.171	0.119	0.085	0.061	0.047	0.038	0.031	0.023
557	0.173	0.121	0.086	0.062	0.047	0.039	0.031	0.024
557.5	0.175	0.122	0.087	0.062	0.048	0.039	0.031	0.024
558	0.177	0.124	0.088	0.063	0.048	0.04	0.032	0.024
558.5	0.18	0.125	0.089	0.063	0.049	0.04	0.032	0.024
559	0.182	0.127	0.09	0.064	0.049	0.041	0.033	0.025
559.5	0.184	0.128	0.092	0.065	0.05	0.041	0.033	0.025
560	0.186	0.13	0.092	0.066	0.051	0.042	0.033	0.025
560.5	0.188	0.131	0.093	0.066	0.052	0.042	0.034	0.025
561	0.19	0.133	0.095	0.067	0.052	0.043	0.034	0.026
561.5	0.192	0.134	0.096	0.068	0.053	0.043	0.035	0.026
562	0.194	0.136	0.097	0.069	0.053	0.044	0.035	0.026
562.5	0.196	0.137	0.098	0.069	0.054	0.044	0.035	0.027
563	0.197	0.138	0.099	0.07	0.054	0.045	0.035	0.027
563.5	0.2	0.139	0.1	0.071	0.055	0.045	0.036	0.027
564	0.202	0.141	0.101	0.071	0.055	0.046	0.036	0.027
564.5	0.205	0.143	0.102	0.072	0.056	0.046	0.037	0.028
565	0.206	0.144	0.103	0.073	0.057	0.047	0.037	0.028
565.5	0.208	0.145	0.104	0.074	0.057	0.047	0.037	0.028
566	0.211	0.147	0.106	0.074	0.058	0.048	0.038	0.029
566.5	0.213	0.148	0.107	0.075	0.059	0.048	0.038	0.029
567	0.215	0.15	0.107	0.075	0.059	0.049	0.038	0.029
567.5	0.217	0.151	0.108	0.076	0.06	0.049	0.039	0.029
568	0.219	0.153	0.11	0.077	0.06	0.05	0.039	0.03
568.5	0.22	0.153	0.111	0.078	0.061	0.05	0.039	0.03
569	0.222	0.155	0.112	0.078	0.061	0.051	0.04	0.03
569.5	0.224	0.156	0.112	0.079	0.062	0.051	0.04	0.03
570	0.227	0.158	0.114	0.079	0.063	0.051	0.04	0.031
570.5	0.228	0.159	0.115	0.08	0.063	0.052	0.041	0.031
571	0.23	0.161	0.116	0.081	0.064	0.053	0.042	0.031
571.5	0.233	0.163	0.117	0.082	0.065	0.054	0.042	0.031
572	0.235	0.164	0.119	0.082	0.065	0.054	0.042	0.032
572.5	0.237	0.165	0.119	0.083	0.066	0.054	0.042	0.032
573	0.239	0.167	0.12	0.084	0.066	0.055	0.043	0.032
573.5	0.241	0.168	0.121	0.085	0.067	0.055	0.043	0.032
574	0.243	0.17	0.123	0.085	0.068	0.056	0.043	0.033
574.5	0.245	0.171	0.123	0.086	0.068	0.056	0.044	0.033
575	0.247	0.173	0.124	0.087	0.068	0.057	0.044	0.033
575.5	0.249	0.174	0.125	0.088	0.069	0.057	0.045	0.033
576	0.252	0.176	0.127	0.088	0.07	0.058	0.045	0.034
576.5	0.254	0.178	0.128	0.089	0.07	0.059	0.046	0.034
577	0.256	0.179	0.129	0.09	0.071	0.059	0.046	0.034
577.5	0.259	0.181	0.13	0.09	0.071	0.06	0.046	0.035
578	0.261	0.182	0.131	0.091	0.072	0.06	0.047	0.035
578.5	0.263	0.184	0.132	0.092	0.073	0.061	0.047	0.035
579	0.265	0.185	0.134	0.093	0.074	0.061	0.047	0.036
579.5	0.266	0.185	0.135	0.093	0.074	0.061	0.048	0.036
580	0.268	0.187	0.136	0.094	0.075	0.062	0.048	0.036
580.5	0.272	0.19	0.137	0.095	0.076	0.063	0.049	0.036
581	0.274	0.192	0.139	0.096	0.076	0.064	0.049	0.037
581.5	0.276	0.193	0.14	0.096	0.077	0.064	0.049	0.037
582	0.278	0.195	0.14	0.097	0.077	0.065	0.05	0.037
582.5	0.28	0.196	0.142	0.098	0.078	0.065	0.051	0.038
583	0.282	0.198	0.143	0.099	0.079	0.066	0.051	0.038
583.5	0.285	0.199	0.145	0.1	0.08	0.066	0.051	0.039
584	0.287	0.201	0.146	0.1	0.08	0.067	0.051	0.039
584.5	0.289	0.202	0.147	0.101	0.081	0.067	0.052	0.039
585	0.292	0.204	0.148	0.102	0.081	0.068	0.052	0.039
585.5	0.294	0.205	0.149	0.103	0.082	0.068	0.053	0.04
586	0.296	0.207	0.15	0.104	0.083	0.069	0.053	0.04
586.5	0.299	0.209	0.152	0.105	0.083	0.07	0.053	0.04
587	0.301	0.21	0.154	0.105	0.084	0.07	0.054	0.041
587.5	0.303	0.212	0.154	0.106	0.085	0.071	0.054	0.041
588	0.305	0.213	0.155	0.107	0.086	0.071	0.055	0.041
588.5	0.308	0.216	0.157	0.108	0.086	0.072	0.055	0.042
589	0.311	0.218	0.158	0.109	0.087	0.073	0.056	0.042
589.5	0.313	0.219	0.159	0.11	0.088	0.073	0.056	0.042
590	0.316	0.221	0.161	0.11	0.089	0.074	0.057	0.043
590.5	0.318	0.222	0.162	0.111	0.089	0.074	0.057	0.043
591	0.32	0.224	0.163	0.112	0.09	0.075	0.057	0.043
591.5	0.322	0.226	0.165	0.113	0.09	0.076	0.058	0.044
592	0.325	0.227	0.166	0.114	0.091	0.076	0.058	0.044
592.5	0.327	0.229	0.167	0.115	0.092	0.077	0.059	0.044
593	0.33	0.231	0.169	0.115	0.092	0.077	0.059	0.045
593.5	0.331	0.232	0.17	0.116	0.093	0.078	0.06	0.045
594	0.333	0.234	0.17	0.117	0.094	0.079	0.06	0.045
594.5	0.336	0.235	0.171	0.118	0.094	0.079	0.06	0.045
595	0.338	0.236	0.173	0.119	0.095	0.079	0.061	0.046
595.5	0.341	0.239	0.174	0.119	0.096	0.08	0.061	0.046
596	0.343	0.241	0.175	0.12	0.096	0.081	0.062	0.046
596.5	0.344	0.241	0.176	0.12	0.097	0.081	0.062	0.047
597	0.346	0.243	0.177	0.121	0.097	0.082	0.062	0.047
597.5	0.348	0.244	0.178	0.122	0.098	0.082	0.063	0.047
598	0.35	0.246	0.18	0.123	0.098	0.083	0.063	0.048
598.5	0.352	0.247	0.181	0.123	0.099	0.083	0.063	0.048
599	0.354	0.249	0.182	0.124	0.1	0.084	0.064	0.048
599.5	0.355	0.249	0.182	0.124	0.1	0.084	0.064	0.048
600	0.357	0.25	0.182	0.125	0.101	0.084	0.064	0.048
600.5	0.359	0.252	0.184	0.126	0.101	0.085	0.065	0.049
601	0.361	0.253	0.185	0.126	0.101	0.085	0.065	0.049
601.5	0.361	0.254	0.186	0.126	0.102	0.086	0.065	0.049
602	0.363	0.255	0.186	0.127	0.102	0.086	0.065	0.049
602.5	0.364	0.255	0.186	0.127	0.103	0.086	0.066	0.049
603	0.365	0.256	0.187	0.128	0.103	0.086	0.066	0.049
603.5	0.366	0.257	0.188	0.128	0.103	0.087	0.066	0.05
604	0.368	0.258	0.189	0.129	0.103	0.087	0.066	0.05
604.5	0.368	0.258	0.189	0.129	0.104	0.087	0.066	0.05
605	0.369	0.259	0.19	0.129	0.104	0.087	0.067	0.05
605.5	0.37	0.259	0.19	0.129	0.105	0.087	0.067	0.05
606	0.371	0.26	0.19	0.13	0.105	0.088	0.067	0.05
606.5	0.372	0.261	0.19	0.13	0.105	0.088	0.067	0.05
607	0.373	0.261	0.191	0.13	0.105	0.088	0.067	0.05
607.5	0.373	0.261	0.192	0.13	0.105	0.088	0.067	0.051
608	0.372	0.261	0.192	0.13	0.105	0.088	0.067	0.051
608.5	0.373	0.261	0.192	0.131	0.105	0.088	0.067	0.051
609	0.374	0.262	0.192	0.131	0.105	0.088	0.067	0.051
609.5	0.374	0.262	0.192	0.131	0.105	0.088	0.067	0.051
610	0.374	0.262	0.191	0.131	0.105	0.088	0.067	0.05
610.5	0.374	0.262	0.191	0.13	0.105	0.088	0.067	0.05
611	0.373	0.261	0.192	0.13	0.105	0.088	0.067	0.051
611.5	0.372	0.261	0.191	0.13	0.105	0.088	0.067	0.05
612	0.372	0.261	0.19	0.13	0.105	0.088	0.067	0.05
612.5	0.372	0.26	0.19	0.13	0.104	0.087	0.066	0.05
613	0.372	0.26	0.19	0.129	0.104	0.087	0.066	0.05
613.5	0.37	0.259	0.19	0.129	0.104	0.087	0.066	0.05
614	0.37	0.259	0.189	0.129	0.104	0.087	0.066	0.05
614.5	0.368	0.258	0.188	0.129	0.104	0.087	0.066	0.049
615	0.368	0.257	0.187	0.128	0.103	0.086	0.066	0.049
615.5	0.366	0.256	0.187	0.128	0.103	0.086	0.065	0.049
616	0.364	0.255	0.186	0.127	0.102	0.086	0.065	0.049
616.5	0.363	0.254	0.186	0.127	0.102	0.085	0.065	0.049
617	0.361	0.253	0.185	0.126	0.102	0.085	0.064	0.049
617.5	0.36	0.252	0.184	0.126	0.101	0.085	0.064	0.048
618	0.359	0.251	0.183	0.125	0.1	0.084	0.064	0.048
618.5	0.357	0.249	0.182	0.124	0.1	0.083	0.063	0.048
619	0.353	0.247	0.18	0.123	0.099	0.083	0.063	0.047
619.5	0.351	0.245	0.18	0.123	0.099	0.082	0.062	0.047
620	0.35	0.245	0.179	0.122	0.098	0.082	0.062	0.047
620.5	0.348	0.243	0.176	0.121	0.097	0.081	0.062	0.046
621	0.344	0.24	0.175	0.12	0.096	0.08	0.061	0.046
621.5	0.342	0.239	0.173	0.119	0.095	0.08	0.061	0.045
622	0.339	0.237	0.172	0.118	0.095	0.079	0.06	0.045
622.5	0.336	0.234	0.171	0.117	0.094	0.078	0.06	0.045
623	0.333	0.232	0.169	0.117	0.093	0.077	0.059	0.044
623.5	0.331	0.231	0.168	0.115	0.092	0.077	0.058	0.044
624	0.327	0.228	0.165	0.114	0.091	0.076	0.058	0.043
624.5	0.322	0.225	0.164	0.113	0.09	0.075	0.057	0.043
625	0.32	0.223	0.163	0.112	0.089	0.074	0.057	0.043
625.5	0.316	0.22	0.161	0.11	0.088	0.073	0.056	0.042
626	0.313	0.218	0.158	0.109	0.087	0.072	0.055	0.041
626.5	0.309	0.215	0.156	0.108	0.085	0.071	0.054	0.041
627	0.305	0.213	0.155	0.107	0.085	0.071	0.054	0.041
627.5	0.301	0.209	0.152	0.105	0.084	0.069	0.053	0.04
628	0.297	0.206	0.15	0.104	0.082	0.068	0.052	0.039
628.5	0.293	0.204	0.148	0.102	0.081	0.067	0.051	0.039
629	0.289	0.201	0.146	0.101	0.08	0.066	0.051	0.038
629.5	0.285	0.198	0.144	0.099	0.078	0.065	0.05	0.038
630	0.281	0.195	0.141	0.098	0.077	0.064	0.049	0.037
630.5	0.276	0.192	0.14	0.097	0.076	0.063	0.048	0.037
631	0.272	0.189	0.137	0.095	0.075	0.062	0.047	0.036
631.5	0.269	0.187	0.135	0.094	0.073	0.061	0.047	0.035
632	0.265	0.184	0.133	0.092	0.072	0.06	0.046	0.035
632.5	0.26	0.181	0.13	0.091	0.071	0.059	0.045	0.034
633	0.256	0.178	0.129	0.089	0.07	0.058	0.044	0.034
633.5	0.252	0.175	0.126	0.088	0.069	0.057	0.044	0.033
634	0.248	0.172	0.125	0.086	0.067	0.056	0.043	0.033
634.5	0.243	0.169	0.122	0.085	0.066	0.055	0.042	0.032
635	0.239	0.166	0.119	0.084	0.065	0.054	0.041	0.031
635.5	0.235	0.163	0.117	0.082	0.064	0.053	0.041	0.031
636	0.23	0.16	0.115	0.081	0.063	0.052	0.04	0.03
636.5	0.226	0.157	0.113	0.079	0.061	0.051	0.039	0.03
637	0.222	0.154	0.111	0.078	0.06	0.05	0.039	0.029
637.5	0.218	0.151	0.109	0.076	0.059	0.049	0.038	0.029
638	0.213	0.147	0.106	0.075	0.058	0.047	0.037	0.028
638.5	0.208	0.144	0.103	0.073	0.056	0.046	0.036	0.027
639	0.204	0.141	0.102	0.072	0.055	0.045	0.035	0.027
639.5	0.2	0.138	0.099	0.07	0.054	0.044	0.035	0.026
640	0.197	0.136	0.096	0.069	0.053	0.043	0.034	0.025
640.5	0.193	0.133	0.095	0.068	0.052	0.042	0.033	0.025
641	0.189	0.13	0.094	0.066	0.05	0.041	0.032	0.025
641.5	0.184	0.127	0.091	0.065	0.049	0.04	0.031	0.024
642	0.18	0.124	0.089	0.064	0.048	0.039	0.031	0.024
642.5	0.177	0.122	0.087	0.063	0.047	0.038	0.03	0.023
643	0.173	0.119	0.084	0.061	0.046	0.037	0.029	0.022
643.5	0.169	0.116	0.083	0.059	0.045	0.036	0.028	0.022
644	0.165	0.113	0.081	0.058	0.043	0.035	0.028	0.022
644.5	0.16	0.11	0.078	0.057	0.042	0.034	0.027	0.021
645	0.156	0.107	0.076	0.056	0.041	0.033	0.026	0.02
645.5	0.153	0.105	0.075	0.054	0.04	0.032	0.026	0.02
646	0.149	0.102	0.072	0.053	0.039	0.031	0.025	0.019
646.5	0.145	0.099	0.071	0.052	0.038	0.03	0.024	0.019
647	0.142	0.098	0.068	0.05	0.037	0.03	0.023	0.018
647.5	0.138	0.095	0.067	0.049	0.036	0.029	0.023	0.018
648	0.134	0.092	0.064	0.048	0.035	0.028	0.022	0.017
648.5	0.13	0.089	0.063	0.046	0.034	0.027	0.022	0.017
649	0.127	0.087	0.06	0.045	0.032	0.026	0.021	0.016
649.5	0.124	0.085	0.058	0.044	0.031	0.025	0.02	0.015
650	0.12	0.082	0.057	0.043	0.03	0.024	0.02	0.015
650.5	0.116	0.079	0.055	0.042	0.03	0.023	0.019	0.015
651	0.113	0.077	0.054	0.04	0.029	0.022	0.018	0.015
651.5	0.109	0.074	0.051	0.039	0.028	0.021	0.018	0.014
652	0.107	0.073	0.049	0.038	0.026	0.021	0.017	0.013
652.5	0.103	0.07	0.048	0.037	0.026	0.02	0.017	0.013
653	0.099	0.068	0.047	0.036	0.025	0.02	0.016	0.013
653.5	0.096	0.066	0.045	0.035	0.024	0.019	0.015	0.012
654	0.094	0.064	0.043	0.034	0.023	0.018	0.015	0.012
654.5	0.09	0.061	0.041	0.033	0.022	0.017	0.014	0.011
655	0.088	0.059	0.04	0.032	0.021	0.016	0.014	0.011
655.5	0.084	0.056	0.039	0.031	0.02	0.015	0.013	0.011
656	0.081	0.055	0.037	0.03	0.019	0.015	0.013	0.01
656.5	0.079	0.053	0.036	0.029	0.018	0.014	0.012	0.01
657	0.076	0.052	0.034	0.028	0.018	0.014	0.012	0.009
657.5	0.073	0.049	0.033	0.027	0.017	0.013	0.011	0.009
658	0.071	0.047	0.031	0.026	0.016	0.012	0.011	0.009
658.5	0.068	0.046	0.031	0.026	0.016	0.012	0.01	0.009
659	0.066	0.044	0.029	0.024	0.015	0.011	0.01	0.008
659.5	0.063	0.042	0.028	0.023	0.014	0.01	0.009	0.008
660	0.061	0.041	0.027	0.023	0.013	0.01	0.009	0.008
660.5	0.059	0.039	0.026	0.022	0.013	0.009	0.008	0.008
661	0.057	0.038	0.024	0.021	0.012	0.009	0.008	0.007
661.5	0.054	0.036	0.024	0.021	0.012	0.008	0.008	0.007
662	0.052	0.035	0.023	0.02	0.011	0.008	0.007	0.007
662.5	0.051	0.034	0.021	0.02	0.01	0.008	0.007	0.006
663	0.049	0.032	0.02	0.019	0.01	0.007	0.007	0.006
663.5	0.047	0.031	0.019	0.018	0.009	0.006	0.007	0.006
664	0.045	0.03	0.019	0.017	0.009	0.006	0.006	0.006
664.5	0.043	0.028	0.017	0.017	0.008	0.005	0.006	0.005
665	0.041	0.027	0.016	0.016	0.008	0.005	0.005	0.005
665.5	0.04	0.026	0.016	0.016	0.008	0.005	0.005	0.005
666	0.039	0.025	0.016	0.015	0.007	0.004	0.005	0.005
666.5	0.037	0.024	0.015	0.015	0.007	0.004	0.004	0.005
667	0.035	0.022	0.013	0.014	0.006	0.003	0.004	0.004
667.5	0.034	0.022	0.012	0.014	0.006	0.003	0.004	0.004
668	0.032	0.021	0.012	0.014	0.005	0.003	0.004	0.004
668.5	0.031	0.019	0.012	0.013	0.005	0.002	0.004	0.004
669	0.03	0.019	0.011	0.012	0.004	0.002	0.003	0.004
669.5	0.028	0.018	0.009	0.012	0.004	0.002	0.003	0.003
670	0.027	0.018	0.009	0.012	0.004	0.002	0.003	0.003
670.5	0.026	0.016	0.009	0.012	0.004	0.001	0.003	0.003
671	0.025	0.016	0.008	0.011	0.003	0.001	0.003	0.003
671.5	0.024	0.015	0.008	0.01	0.003	0.001	0.002	0.003
672	0.023	0.015	0.007	0.01	0.002	0.001	0.002	0.003
672.5	0.022	0.014	0.007	0.01	0.003	0.001	0.002	0.002
673	0.021	0.013	0.007	0.01	0.002	0	0.002	0.002
673.5	0.02	0.012	0.007	0.009	0.002	0	0.002	0.002
674	0.019	0.012	0.005	0.009	0.001	0	0.002	0.002
674.5	0.019	0.011	0.005	0.008	0.001	-0.001	0.001	0.002
675	0.017	0.01	0.005	0.008	0.001	-0.001	0.001	0.002
675.5	0.017	0.01	0.003	0.008	0.001	-0.001	0.001	0.001
676	0.015	0.009	0.002	0.008	0.001	-0.001	0.001	0.001
676.5	0.015	0.008	0.003	0.007	0	-0.002	0	0.002
677	0.014	0.008	0.002	0.007	0	-0.002	0	0.001
677.5	0.013	0.007	0.002	0.007	0	-0.002	0	0.001
678	0.013	0.007	0.001	0.007	0	-0.002	0	0.001
678.5	0.012	0.007	0.001	0.006	-0.001	-0.002	0	0.001
679	0.012	0.007	0.001	0.006	-0.001	-0.002	0	0.001
679.5	0.01	0.005	0.001	0.006	-0.002	-0.003	0	0.001
680	0.01	0.005	0	0.006	-0.002	-0.003	0	0.001
680.5	0.009	0.004	0	0.005	-0.001	-0.003	0	0.001
681	0.009	0.004	0	0.005	-0.002	-0.003	-0.001	0.001
681.5	0.008	0.004	0	0.005	-0.002	-0.003	-0.001	0.001
682	0.008	0.004	0	0.005	-0.002	-0.003	-0.001	0.001
682.5	0.006	0.003	0	0.005	-0.002	-0.003	-0.001	0.001
683	0.006	0.003	-0.001	0.005	-0.002	-0.003	-0.001	0.001
683.5	0.006	0.002	-0.001	0.005	-0.002	-0.004	-0.001	0.001
684	0.006	0.002	-0.001	0.004	-0.002	-0.004	-0.001	0.001
684.5	0.006	0.002	-0.001	0.004	-0.003	-0.004	-0.001	0.001
685	0.004	0.001	-0.003	0.004	-0.003	-0.004	-0.001	0
685.5	0.004	0.001	-0.003	0.004	-0.003	-0.004	-0.001	0
686	0.004	0.001	-0.003	0.004	-0.003	-0.004	-0.001	0
686.5	0.004	0	-0.003	0.003	-0.003	-0.005	-0.002	0
687	0.003	0.001	-0.003	0.003	-0.004	-0.004	-0.002	0
687.5	0.002	0	-0.004	0.003	-0.004	-0.004	-0.002	0
688	0.001	-0.001	-0.004	0.003	-0.004	-0.005	-0.002	0
688.5	0.002	-0.001	-0.004	0.003	-0.004	-0.005	-0.002	0
689	0.002	-0.001	-0.004	0.003	-0.004	-0.005	-0.002	0
689.5	0.001	-0.001	-0.003	0.003	-0.004	-0.005	-0.002	0
690	0.001	-0.001	-0.004	0.003	-0.004	-0.005	-0.002	0
690.5	0.001	-0.001	-0.004	0.003	-0.004	-0.005	-0.002	0
691	0.001	-0.001	-0.004	0.003	-0.004	-0.005	-0.002	0
691.5	0.001	-0.001	-0.004	0.002	-0.004	-0.005	-0.002	0
692	0	-0.002	-0.004	0.002	-0.004	-0.005	-0.002	0
692.5	0	-0.002	-0.004	0.003	-0.004	-0.005	-0.002	0
693	-0.001	-0.002	-0.004	0.003	-0.004	-0.005	-0.002	0
693.5	-0.001	-0.002	-0.005	0.002	-0.004	-0.005	-0.002	0
694	-0.001	-0.002	-0.006	0.002	-0.005	-0.005	-0.002	-0.001
694.5	-0.001	-0.002	-0.005	0.002	-0.005	-0.005	-0.002	-0.001
695	-0.001	-0.002	-0.005	0.002	-0.005	-0.005	-0.002	0
695.5	-0.001	-0.002	-0.005	0.002	-0.004	-0.005	-0.002	0
696	-0.001	-0.002	-0.005	0.002	-0.004	-0.005	-0.002	0
696.5	-0.001	-0.002	-0.006	0.002	-0.004	-0.005	-0.002	-0.001
697	-0.001	-0.002	-0.004	0.002	-0.005	-0.005	-0.002	0
697.5	-0.001	-0.002	-0.004	0.002	-0.005	-0.005	-0.002	0
698	-0.001	-0.002	-0.005	0.002	-0.005	-0.005	-0.002	0
698.5	-0.001	-0.003	-0.006	0.002	-0.005	-0.006	-0.002	-0.001
699	-0.002	-0.004	-0.005	0.002	-0.005	-0.006	-0.002	0
699.5	-0.002	-0.003	-0.005	0.002	-0.005	-0.005	-0.002	0
700	-0.001	-0.002	-0.005	0.002	-0.005	-0.005	-0.002	0
700.5	-0.002	-0.004	-0.005	0.002	-0.005	-0.006	-0.002	0
701	-0.003	-0.004	-0.005	0.002	-0.005	-0.006	-0.002	0
701.5	-0.003	-0.004	-0.005	0.002	-0.005	-0.006	-0.002	0
702	-0.003	-0.004	-0.006	0.002	-0.005	-0.006	-0.002	-0.001
702.5	-0.001	-0.002	-0.006	0.001	-0.005	-0.005	-0.002	-0.001
703	-0.002	-0.004	-0.005	0.002	-0.005	-0.006	-0.002	0
703.5	-0.003	-0.004	-0.005	0.002	-0.005	-0.006	-0.002	0
704	-0.003	-0.003	-0.005	0.002	-0.004	-0.005	-0.002	0
704.5	-0.003	-0.003	-0.005	0.002	-0.005	-0.005	-0.002	0
705	-0.003	-0.003	-0.005	0.002	-0.005	-0.005	-0.002	0
705.5	-0.003	-0.004	-0.005	0.002	-0.005	-0.006	-0.002	0
706	-0.003	-0.004	-0.005	0.002	-0.005	-0.006	-0.002	0
706.5	-0.003	-0.003	-0.005	0.002	-0.004	-0.005	-0.002	0
707	-0.003	-0.003	-0.005	0.002	-0.004	-0.005	-0.002	0
707.5	-0.003	-0.003	-0.005	0.002	-0.005	-0.005	-0.002	0
708	-0.003	-0.003	-0.005	0.002	-0.005	-0.005	-0.002	0
708.5	-0.003	-0.003	-0.005	0.002	-0.005	-0.005	-0.002	0
709	-0.002	-0.002	-0.004	0.002	-0.005	-0.005	-0.002	0
709.5	-0.002	-0.002	-0.004	0.002	-0.005	-0.005	-0.002	0
710	-0.003	-0.003	-0.005	0.002	-0.004	-0.005	-0.002	0
710.5	-0.003	-0.003	-0.005	0.002	-0.005	-0.005	-0.002	0
711	-0.002	-0.003	-0.005	0.002	-0.004	-0.005	-0.002	0
711.5	-0.002	-0.003	-0.004	0.002	-0.004	-0.005	-0.002	0
712	-0.003	-0.003	-0.004	0.002	-0.004	-0.005	-0.001	0
712.5	-0.003	-0.003	-0.004	0.002	-0.004	-0.005	-0.001	0.001
713	-0.002	-0.002	-0.003	0.002	-0.004	-0.005	-0.001	0.001
713.5	-0.002	-0.002	-0.004	0.002	-0.004	-0.005	-0.001	0
714	-0.002	-0.003	-0.004	0.002	-0.004	-0.005	-0.002	0
714.5	-0.002	-0.003	-0.003	0.003	-0.004	-0.005	-0.002	0.001
715	-0.002	-0.002	-0.003	0.003	-0.004	-0.005	-0.001	0.001
715.5	-0.001	-0.001	-0.003	0.003	-0.004	-0.004	-0.001	0.001
716	-0.001	-0.001	-0.003	0.002	-0.004	-0.004	-0.001	0.001
716.5	-0.001	-0.001	-0.003	0.003	-0.004	-0.004	-0.001	0.001
717	-0.001	-0.002	-0.003	0.003	-0.004	-0.005	-0.001	0.001
717.5	-0.001	-0.001	-0.003	0.003	-0.003	-0.004	-0.001	0.001
718	-0.001	-0.001	-0.003	0.003	-0.004	-0.004	0	0.001
718.5	-0.001	-0.001	-0.003	0.003	-0.004	-0.004	0	0.001
719	-0.001	-0.001	-0.001	0.004	-0.003	-0.004	-0.001	0.002
719.5	0	0	-0.001	0.004	-0.003	-0.004	-0.001	0.002
720	0	0.001	-0.001	0.004	-0.003	-0.003	0	0.002
720.5	0.001	0.001	-0.001	0.004	-0.003	-0.003	0	0.002
721	0.001	0.001	-0.001	0.004	-0.003	-0.003	0	0.002
721.5	0.001	0.001	-0.001	0.004	-0.003	-0.003	0	0.002
722	0.001	0.001	-0.001	0.004	-0.003	-0.003	0	0.002
722.5	0.001	0.001	0	0.004	-0.002	-0.003	0	0.003
723	0.001	0.001	-0.001	0.004	-0.002	-0.003	0.001	0.002
723.5	0.001	0.001	-0.001	0.004	-0.003	-0.003	0	0.002
724	0.002	0.001	0	0.004	-0.003	-0.003	0	0.002
724.5	0.003	0.002	0.001	0.005	-0.002	-0.003	0	0.003
725	0.003	0.003	0.001	0.005	-0.002	-0.002	0.001	0.003
725.5	0.002	0.003	0.001	0.005	-0.002	-0.002	0.001	0.003
726	0.003	0.003	0.001	0.005	-0.002	-0.002	0.001	0.003
726.5	0.003	0.003	0.001	0.005	-0.002	-0.002	0.001	0.003
727	0.003	0.003	0.001	0.005	-0.002	-0.002	0.001	0.003
727.5	0.004	0.004	0.002	0.006	-0.001	-0.002	0.002	0.003
728	0.004	0.004	0.003	0.005	-0.001	-0.002	0.002	0.004
728.5	0.004	0.005	0.003	0.006	-0.001	-0.001	0.002	0.004
729	0.004	0.005	0.003	0.006	-0.001	-0.001	0.002	0.004
729.5	0.005	0.005	0.003	0.006	-0.001	-0.001	0.002	0.004
730	0.006	0.005	0.004	0.006	-0.001	-0.001	0.003	0.004
730.5	0.006	0.005	0.005	0.006	0	-0.001	0.003	0.005
731	0.006	0.005	0.005	0.007	0	-0.001	0.003	0.005
731.5	0.006	0.005	0.005	0.007	0	0	0.003	0.005
732	0.007	0.007	0.005	0.007	0	0	0.003	0.005
732.5	0.007	0.007	0.006	0.008	0	0	0.003	0.005
733	0.008	0.008	0.006	0.008	0	0	0.004	0.005
733.5	0.009	0.008	0.007	0.008	0.001	0	0.004	0.006
734	0.009	0.009	0.007	0.008	0.001	0.001	0.004	0.006
734.5	0.009	0.009	0.008	0.008	0.002	0.001	0.004	0.007
735	0.01	0.01	0.009	0.009	0.002	0.001	0.004	0.007
735.5	0.01	0.01	0.008	0.009	0.001	0.001	0.005	0.006
736	0.01	0.01	0.009	0.009	0.002	0.001	0.005	0.007
736.5	0.01	0.01	0.009	0.009	0.002	0.001	0.005	0.007
737	0.01	0.011	0.009	0.009	0.002	0.002	0.005	0.007
737.5	0.01	0.011	0.009	0.009	0.002	0.002	0.005	0.007
738	0.011	0.011	0.009	0.009	0.002	0.002	0.005	0.007
738.5	0.011	0.011	0.009	0.009	0.002	0.002	0.005	0.007
739	0.011	0.011	0.009	0.009	0.002	0.002	0.006	0.007
739.5	0.011	0.011	0.01	0.009	0.002	0.002	0.006	0.008
740	0.011	0.011	0.011	0.009	0.002	0.002	0.005	0.008
740.5	0.012	0.012	0.011	0.009	0.003	0.002	0.005	0.008
741	0.012	0.012	0.011	0.009	0.003	0.002	0.005	0.008
741.5	0.011	0.011	0.01	0.01	0.002	0.002	0.006	0.007
742	0.011	0.011	0.01	0.009	0.002	0.002	0.006	0.007
742.5	0.011	0.011	0.011	0.009	0.002	0.002	0.006	0.008
743	0.011	0.011	0.011	0.009	0.003	0.002	0.006	0.008
743.5	0.012	0.012	0.011	0.01	0.003	0.002	0.005	0.008
744	0.012	0.012	0.011	0.01	0.003	0.002	0.006	0.008
744.5	0.012	0.011	0.011	0.01	0.003	0.002	0.006	0.008
745	0.011	0.011	0.011	0.009	0.003	0.002	0.006	0.008
745.5	0.012	0.012	0.011	0.009	0.003	0.002	0.006	0.008
746	0.012	0.012	0.01	0.009	0.003	0.002	0.005	0.008
746.5	0.012	0.012	0.01	0.01	0.003	0.002	0.005	0.008
747	0.012	0.012	0.01	0.01	0.003	0.002	0.006	0.008
747.5	0.011	0.011	0.01	0.01	0.003	0.002	0.006	0.008
748	0.012	0.012	0.01	0.009	0.002	0.002	0.006	0.008
748.5	0.012	0.012	0.011	0.009	0.003	0.002	0.006	0.008
749	0.012	0.013	0.011	0.009	0.003	0.003	0.006	0.008
749.5	0.012	0.012	0.011	0.01	0.003	0.002	0.006	0.008
750	0.011	0.011	0.011	0.01	0.003	0.002	0.006	0.008
750.5	0.011	0.011	0.011	0.009	0.002	0.002	0.006	0.008
751	0.011	0.011	0.011	0.009	0.003	0.002	0.006	0.008
751.5	0.012	0.012	0.011	0.009	0.003	0.002	0.006	0.008
752	0.012	0.012	0.011	0.01	0.003	0.002	0.005	0.008
752.5	0.012	0.012	0.011	0.01	0.003	0.002	0.005	0.008
753	0.012	0.012	0.009	0.01	0.003	0.002	0.006	0.007
753.5	0.011	0.011	0.009	0.009	0.002	0.002	0.006	0.007
754	0.011	0.011	0.01	0.009	0.002	0.002	0.006	0.008
754.5	0.012	0.012	0.01	0.009	0.002	0.002	0.006	0.008
755	0.012	0.012	0.01	0.009	0.003	0.002	0.006	0.008
755.5	0.012	0.012	0.01	0.01	0.003	0.002	0.006	0.008
756	0.012	0.012	0.01	0.01	0.003	0.002	0.006	0.008
756.5	0.012	0.012	0.011	0.01	0.003	0.002	0.006	0.008
757	0.011	0.011	0.011	0.01	0.003	0.002	0.006	0.008
757.5	0.012	0.012	0.011	0.01	0.002	0.002	0.006	0.008
758	0.012	0.012	0.011	0.01	0.003	0.002	0.006	0.008
758.5	0.012	0.012	0.011	0.01	0.003	0.002	0.005	0.008
759	0.012	0.012	0.011	0.01	0.003	0.002	0.006	0.008
759.5	0.012	0.012	0.011	0.01	0.003	0.002	0.006	0.008
760	0.013	0.013	0.013	0.01	0.003	0.003	0.006	0.009
760.5	0.013	0.013	0.013	0.01	0.004	0.003	0.006	0.009
761	0.012	0.013	0.012	0.01	0.003	0.003	0.006	0.008
761.5	0.012	0.012	0.012	0.01	0.003	0.002	0.006	0.008
762	0.013	0.012	0.012	0.01	0.003	0.002	0.006	0.008
762.5	0.013	0.012	0.012	0.009	0.003	0.002	0.006	0.008
763	0.012	0.012	0.011	0.009	0.003	0.002	0.006	0.008
763.5	0.012	0.013	0.011	0.01	0.003	0.003	0.006	0.008
764	0.012	0.013	0.012	0.01	0.003	0.003	0.006	0.009
764.5	0.013	0.013	0.011	0.01	0.003	0.003	0.006	0.008
765	0.013	0.013	0.011	0.01	0.003	0.003	0.006	0.008
765.5	0.013	0.012	0.011	0.01	0.003	0.002	0.006	0.008
766	0.013	0.012	0.01	0.01	0.003	0.002	0.006	0.008
766.5	0.013	0.012	0.01	0.01	0.003	0.002	0.006	0.008
767	0.012	0.012	0.01	0.01	0.003	0.002	0.006	0.008
767.5	0.012	0.012	0.01	0.01	0.003	0.002	0.006	0.008
768	0.012	0.012	0.01	0.01	0.003	0.002	0.006	0.008
768.5	0.012	0.011	0.011	0.01	0.003	0.002	0.006	0.008
769	0.013	0.012	0.011	0.01	0.003	0.002	0.006	0.008
769.5	0.012	0.012	0.011	0.01	0.003	0.002	0.006	0.008
770	0.012	0.013	0.011	0.01	0.003	0.003	0.006	0.008
770.5	0.012	0.013	0.011	0.01	0.003	0.003	0.006	0.008
771	0.012	0.012	0.012	0.01	0.003	0.002	0.006	0.008
771.5	0.012	0.012	0.012	0.01	0.003	0.002	0.006	0.008
772	0.012	0.011	0.012	0.01	0.002	0.002	0.006	0.008
772.5	0.011	0.011	0.012	0.009	0.002	0.002	0.006	0.008
773	0.012	0.012	0.012	0.009	0.002	0.002	0.005	0.008
773.5	0.012	0.012	0.012	0.01	0.003	0.002	0.006	0.008
774	0.011	0.011	0.011	0.01	0.003	0.002	0.006	0.008
774.5	0.012	0.012	0.011	0.01	0.003	0.002	0.006	0.008
775	0.011	0.011	0.011	0.01	0.003	0.002	0.005	0.008
775.5	0.011	0.011	0.011	0.01	0.002	0.002	0.005	0.008
776	0.011	0.011	0.011	0.01	0.003	0.002	0.005	0.008
776.5	0.012	0.012	0.011	0.01	0.003	0.002	0.005	0.008
777	0.011	0.011	0.011	0.01	0.002	0.002	0.005	0.008
777.5	0.011	0.01	0.009	0.01	0.002	0.001	0.005	0.007
778	0.011	0.01	0.009	0.01	0.002	0.001	0.005	0.007
778.5	0.011	0.01	0.009	0.009	0.002	0.001	0.005	0.007
779	0.011	0.011	0.01	0.009	0.002	0.002	0.005	0.008
779.5	0.011	0.011	0.011	0.009	0.002	0.002	0.005	0.008
780	0.01	0.011	0.009	0.009	0.002	0.002	0.005	0.007
780.5	0.01	0.011	0.009	0.009	0.002	0.002	0.005	0.007
781	0.01	0.01	0.009	0.009	0.002	0.001	0.005	0.007
781.5	0.011	0.01	0.01	0.009	0.002	0.001	0.005	0.007
782	0.01	0.01	0.009	0.009	0.002	0.001	0.005	0.007
782.5	0.01	0.01	0.009	0.009	0.002	0.001	0.004	0.007
783	0.01	0.01	0.009	0.009	0.002	0.001	0.005	0.007
783.5	0.009	0.009	0.009	0.008	0.002	0.001	0.005	0.007
784	0.009	0.009	0.009	0.008	0.001	0.001	0.004	0.007
784.5	0.009	0.009	0.009	0.008	0.001	0.001	0.004	0.007
785	0.011	0.01	0.009	0.009	0.002	0.001	0.005	0.007
785.5	0.011	0.011	0.009	0.009	0.002	0.002	0.005	0.007
786	0.01	0.011	0.01	0.009	0.002	0.002	0.005	0.008
786.5	0.01	0.01	0.009	0.009	0.002	0.001	0.005	0.007
787	0.009	0.009	0.009	0.008	0.002	0.001	0.004	0.007
787.5	0.009	0.009	0.009	0.008	0.001	0.001	0.004	0.007
788	0.009	0.009	0.009	0.008	0.001	0.001	0.004	0.007
788.5	0.009	0.009	0.009	0.008	0.002	0.001	0.004	0.007
789	0.01	0.01	0.009	0.008	0.002	0.001	0.005	0.007
789.5	0.009	0.009	0.009	0.008	0.002	0.001	0.005	0.007
790	0.009	0.009	0.009	0.008	0.001	0.001	0.004	0.007
790.5	0.009	0.009	0.009	0.008	0.001	0.001	0.004	0.007
791	0.009	0.009	0.009	0.008	0.001	0.001	0.004	0.007
791.5	0.009	0.009	0.008	0.008	0.001	0	0.004	0.007
792	0.009	0.008	0.009	0.008	0.001	0	0.004	0.007
792.5	0.009	0.008	0.009	0.008	0.001	0	0.004	0.007
793	0.009	0.009	0.008	0.008	0.001	0.001	0.004	0.006
793.5	0.009	0.009	0.007	0.008	0.001	0.001	0.004	0.006
794	0.009	0.008	0.007	0.008	0	0	0.004	0.006
794.5	0.009	0.008	0.007	0.008	0	0	0.004	0.006
795	0.008	0.008	0.007	0.008	0.001	0	0.004	0.006
795.5	0.008	0.008	0.007	0.008	0	0	0.004	0.006
796	0.008	0.008	0.007	0.008	0	0	0.004	0.006
796.5	0.007	0.007	0.007	0.007	0.001	0	0.003	0.006
797	0.007	0.007	0.007	0.007	0	0	0.003	0.006
797.5	0.007	0.007	0.007	0.007	0	0	0.003	0.006
798	0.007	0.007	0.007	0.007	0	0	0.003	0.006
798.5	0.007	0.007	0.007	0.007	0	0	0.003	0.006
799	0.007	0.007	0.007	0.008	0	0	0.003	0.006
799.5	0.007	0.007	0.007	0.007	0	0	0.003	0.006
800	0.007	0.007	0.007	0.007	0	0	0.003	0.006
