# Supplementary material for: Piezo-catalysis for nondestructive tooth whitening
Source: Nat Commun. 2020 Mar 12;11:1328. doi: 10.1038/s41467-020-15015-3 (PMC7067860; doi:10.1038/s41467-020-15015-3)
Supplement: Supplementary file 4 — Source Data [file 41467_2020_15015_MOESM4_ESM.zip › Figure 3/Figure 3b.xlsx]

## Sheet: Sheet1
wavelength	0 min	5 min	10 min	15 min	20 min	25 min	30 min	35 min
450	0.016	0.015	0.013	0.017	0.012	0.012	0.014	0.012
450.5	0.016	0.015	0.013	0.017	0.012	0.012	0.014	0.012
451	0.016	0.015	0.013	0.017	0.012	0.012	0.014	0.012
451.5	0.016	0.015	0.013	0.017	0.012	0.012	0.014	0.012
452	0.016	0.015	0.013	0.017	0.012	0.012	0.014	0.012
452.5	0.016	0.015	0.013	0.017	0.012	0.012	0.014	0.012
453	0.016	0.015	0.013	0.017	0.012	0.012	0.014	0.012
453.5	0.016	0.015	0.013	0.017	0.012	0.012	0.014	0.012
454	0.017	0.015	0.013	0.017	0.012	0.012	0.014	0.012
454.5	0.016	0.015	0.013	0.017	0.012	0.012	0.014	0.012
455	0.016	0.015	0.013	0.017	0.012	0.012	0.014	0.012
455.5	0.016	0.015	0.013	0.017	0.012	0.012	0.014	0.012
456	0.016	0.015	0.013	0.017	0.012	0.012	0.014	0.012
456.5	0.016	0.015	0.013	0.017	0.012	0.012	0.014	0.012
457	0.016	0.015	0.013	0.017	0.012	0.012	0.014	0.012
457.5	0.016	0.015	0.013	0.017	0.012	0.012	0.014	0.012
458	0.016	0.015	0.013	0.016	0.012	0.012	0.014	0.012
458.5	0.016	0.015	0.013	0.016	0.012	0.012	0.014	0.012
459	0.016	0.015	0.013	0.017	0.012	0.012	0.014	0.012
459.5	0.016	0.015	0.013	0.017	0.012	0.012	0.014	0.012
460	0.016	0.015	0.013	0.016	0.012	0.012	0.013	0.012
460.5	0.016	0.015	0.013	0.016	0.012	0.012	0.013	0.012
461	0.016	0.015	0.013	0.016	0.011	0.012	0.013	0.012
461.5	0.016	0.015	0.013	0.016	0.012	0.012	0.013	0.012
462	0.016	0.015	0.013	0.016	0.011	0.012	0.013	0.012
462.5	0.016	0.015	0.012	0.016	0.011	0.012	0.013	0.011
463	0.016	0.015	0.012	0.016	0.011	0.011	0.013	0.011
463.5	0.016	0.015	0.013	0.016	0.011	0.011	0.013	0.011
464	0.016	0.015	0.013	0.016	0.011	0.011	0.013	0.011
464.5	0.016	0.015	0.012	0.016	0.011	0.011	0.013	0.011
465	0.016	0.015	0.012	0.016	0.011	0.011	0.013	0.011
465.5	0.016	0.015	0.012	0.016	0.011	0.011	0.013	0.011
466	0.016	0.015	0.012	0.016	0.011	0.011	0.013	0.011
466.5	0.016	0.015	0.012	0.016	0.011	0.011	0.013	0.011
467	0.016	0.014	0.012	0.016	0.011	0.011	0.013	0.011
467.5	0.016	0.014	0.012	0.016	0.011	0.011	0.013	0.011
468	0.016	0.014	0.012	0.016	0.011	0.011	0.013	0.011
468.5	0.016	0.014	0.012	0.016	0.011	0.011	0.013	0.011
469	0.016	0.014	0.012	0.016	0.011	0.011	0.013	0.011
469.5	0.016	0.014	0.012	0.016	0.011	0.011	0.013	0.011
470	0.016	0.015	0.012	0.016	0.011	0.011	0.013	0.011
470.5	0.016	0.014	0.012	0.016	0.011	0.011	0.013	0.011
471	0.016	0.014	0.012	0.016	0.011	0.011	0.013	0.011
471.5	0.016	0.014	0.012	0.016	0.011	0.011	0.013	0.011
472	0.016	0.014	0.012	0.016	0.011	0.011	0.013	0.011
472.5	0.016	0.014	0.012	0.016	0.011	0.011	0.013	0.011
473	0.016	0.014	0.012	0.016	0.011	0.011	0.013	0.011
473.5	0.016	0.014	0.012	0.016	0.011	0.011	0.013	0.011
474	0.016	0.014	0.012	0.016	0.011	0.011	0.013	0.011
474.5	0.016	0.014	0.012	0.016	0.011	0.011	0.013	0.011
475	0.016	0.014	0.012	0.016	0.011	0.011	0.013	0.011
475.5	0.016	0.014	0.012	0.016	0.011	0.011	0.013	0.011
476	0.016	0.014	0.012	0.016	0.011	0.011	0.013	0.011
476.5	0.016	0.014	0.012	0.016	0.011	0.011	0.013	0.011
477	0.016	0.014	0.012	0.016	0.011	0.011	0.013	0.011
477.5	0.016	0.014	0.012	0.016	0.011	0.011	0.013	0.011
478	0.016	0.014	0.012	0.016	0.011	0.011	0.012	0.011
478.5	0.016	0.014	0.012	0.016	0.011	0.011	0.013	0.011
479	0.016	0.014	0.012	0.016	0.011	0.011	0.013	0.011
479.5	0.016	0.014	0.012	0.016	0.011	0.011	0.013	0.011
480	0.016	0.014	0.012	0.016	0.011	0.011	0.013	0.011
480.5	0.016	0.014	0.012	0.016	0.011	0.011	0.013	0.011
481	0.016	0.014	0.012	0.016	0.011	0.011	0.013	0.011
481.5	0.016	0.014	0.012	0.016	0.011	0.011	0.013	0.011
482	0.016	0.014	0.012	0.016	0.011	0.011	0.013	0.011
482.5	0.016	0.014	0.012	0.016	0.011	0.011	0.013	0.011
483	0.016	0.014	0.012	0.016	0.011	0.011	0.012	0.011
483.5	0.016	0.014	0.012	0.016	0.011	0.011	0.013	0.011
484	0.016	0.014	0.012	0.016	0.011	0.011	0.013	0.011
484.5	0.016	0.014	0.012	0.016	0.011	0.011	0.013	0.011
485	0.016	0.014	0.012	0.016	0.011	0.011	0.013	0.011
485.5	0.016	0.014	0.012	0.016	0.011	0.011	0.013	0.011
486	0.016	0.015	0.012	0.016	0.011	0.011	0.013	0.011
486.5	0.016	0.015	0.013	0.016	0.011	0.011	0.013	0.011
487	0.016	0.015	0.013	0.016	0.011	0.011	0.013	0.011
487.5	0.016	0.015	0.013	0.016	0.011	0.012	0.013	0.011
488	0.017	0.015	0.013	0.016	0.011	0.012	0.013	0.011
488.5	0.017	0.015	0.013	0.016	0.012	0.012	0.013	0.011
489	0.017	0.015	0.013	0.016	0.012	0.012	0.013	0.011
489.5	0.017	0.015	0.013	0.016	0.012	0.012	0.013	0.012
490	0.017	0.015	0.013	0.017	0.012	0.012	0.013	0.012
490.5	0.017	0.015	0.013	0.017	0.012	0.012	0.013	0.012
491	0.017	0.015	0.014	0.017	0.012	0.012	0.013	0.012
491.5	0.017	0.015	0.013	0.017	0.012	0.012	0.013	0.012
492	0.018	0.016	0.013	0.017	0.012	0.013	0.014	0.012
492.5	0.018	0.016	0.014	0.017	0.012	0.012	0.014	0.012
493	0.018	0.016	0.014	0.017	0.012	0.012	0.014	0.012
493.5	0.018	0.016	0.014	0.017	0.012	0.013	0.014	0.013
494	0.018	0.016	0.014	0.018	0.013	0.013	0.014	0.013
494.5	0.018	0.016	0.014	0.018	0.013	0.013	0.014	0.013
495	0.018	0.017	0.015	0.018	0.013	0.013	0.014	0.013
495.5	0.018	0.017	0.015	0.018	0.013	0.013	0.014	0.013
496	0.018	0.017	0.015	0.018	0.013	0.013	0.014	0.013
496.5	0.019	0.017	0.015	0.018	0.013	0.014	0.015	0.013
497	0.019	0.017	0.015	0.018	0.014	0.014	0.015	0.013
497.5	0.019	0.017	0.015	0.018	0.014	0.014	0.015	0.013
498	0.019	0.017	0.015	0.018	0.014	0.014	0.015	0.014
498.5	0.019	0.017	0.015	0.019	0.014	0.014	0.015	0.014
499	0.019	0.018	0.016	0.019	0.014	0.014	0.015	0.014
499.5	0.019	0.018	0.016	0.019	0.014	0.014	0.015	0.014
500	0.02	0.018	0.016	0.019	0.014	0.014	0.015	0.014
500.5	0.02	0.018	0.016	0.019	0.014	0.015	0.016	0.014
501	0.02	0.018	0.016	0.019	0.015	0.015	0.016	0.014
501.5	0.02	0.018	0.016	0.019	0.015	0.015	0.016	0.015
502	0.02	0.019	0.016	0.02	0.015	0.015	0.016	0.015
502.5	0.02	0.019	0.016	0.02	0.015	0.015	0.016	0.015
503	0.02	0.019	0.017	0.02	0.015	0.015	0.016	0.015
503.5	0.021	0.019	0.017	0.02	0.015	0.016	0.016	0.015
504	0.021	0.019	0.017	0.02	0.015	0.016	0.017	0.015
504.5	0.021	0.019	0.017	0.02	0.016	0.016	0.017	0.015
505	0.021	0.02	0.017	0.02	0.016	0.016	0.017	0.016
505.5	0.021	0.02	0.017	0.021	0.016	0.016	0.017	0.016
506	0.021	0.02	0.018	0.021	0.016	0.016	0.017	0.016
506.5	0.022	0.02	0.018	0.021	0.016	0.017	0.018	0.016
507	0.022	0.02	0.018	0.021	0.016	0.017	0.018	0.016
507.5	0.022	0.021	0.018	0.021	0.017	0.017	0.018	0.017
508	0.022	0.021	0.019	0.022	0.017	0.017	0.018	0.017
508.5	0.023	0.021	0.019	0.022	0.017	0.017	0.018	0.017
509	0.023	0.021	0.019	0.022	0.017	0.018	0.019	0.017
509.5	0.023	0.021	0.019	0.022	0.018	0.018	0.019	0.017
510	0.023	0.022	0.02	0.023	0.018	0.018	0.019	0.018
510.5	0.024	0.022	0.02	0.023	0.018	0.018	0.019	0.018
511	0.024	0.022	0.02	0.023	0.018	0.019	0.02	0.018
511.5	0.024	0.022	0.02	0.023	0.019	0.019	0.02	0.018
512	0.024	0.023	0.021	0.024	0.019	0.019	0.02	0.019
512.5	0.025	0.023	0.021	0.024	0.019	0.02	0.02	0.019
513	0.025	0.023	0.021	0.024	0.019	0.02	0.021	0.019
513.5	0.025	0.024	0.021	0.024	0.02	0.02	0.021	0.019
514	0.026	0.024	0.022	0.025	0.02	0.02	0.021	0.02
514.5	0.026	0.024	0.022	0.025	0.02	0.021	0.021	0.02
515	0.026	0.025	0.023	0.025	0.021	0.021	0.022	0.02
515.5	0.026	0.025	0.023	0.026	0.021	0.021	0.022	0.021
516	0.027	0.025	0.023	0.026	0.021	0.022	0.022	0.021
516.5	0.027	0.026	0.024	0.026	0.022	0.022	0.023	0.021
517	0.028	0.026	0.024	0.027	0.022	0.022	0.023	0.022
517.5	0.028	0.026	0.024	0.027	0.022	0.022	0.023	0.022
518	0.028	0.027	0.024	0.027	0.023	0.023	0.024	0.022
518.5	0.029	0.027	0.025	0.028	0.023	0.023	0.024	0.023
519	0.029	0.027	0.025	0.028	0.023	0.024	0.024	0.023
519.5	0.029	0.028	0.026	0.028	0.024	0.024	0.025	0.023
520	0.03	0.028	0.026	0.029	0.024	0.024	0.025	0.024
520.5	0.03	0.028	0.026	0.029	0.024	0.025	0.025	0.024
521	0.031	0.029	0.027	0.03	0.025	0.025	0.026	0.025
521.5	0.031	0.029	0.027	0.03	0.025	0.025	0.026	0.025
522	0.031	0.03	0.028	0.03	0.026	0.026	0.027	0.025
522.5	0.032	0.03	0.028	0.031	0.026	0.026	0.027	0.026
523	0.032	0.031	0.028	0.031	0.027	0.027	0.027	0.026
523.5	0.033	0.031	0.029	0.032	0.027	0.027	0.028	0.026
524	0.033	0.032	0.029	0.032	0.027	0.028	0.028	0.027
524.5	0.033	0.032	0.03	0.032	0.028	0.028	0.029	0.027
525	0.034	0.032	0.03	0.033	0.028	0.029	0.029	0.028
525.5	0.034	0.033	0.031	0.033	0.029	0.029	0.029	0.028
526	0.035	0.033	0.031	0.033	0.029	0.029	0.03	0.029
526.5	0.035	0.033	0.032	0.034	0.03	0.03	0.03	0.029
527	0.036	0.034	0.032	0.034	0.03	0.03	0.031	0.029
527.5	0.036	0.034	0.033	0.035	0.031	0.031	0.031	0.03
528	0.037	0.035	0.033	0.035	0.031	0.031	0.032	0.03
528.5	0.037	0.035	0.033	0.036	0.032	0.032	0.032	0.031
529	0.038	0.036	0.034	0.036	0.032	0.032	0.033	0.031
529.5	0.038	0.036	0.034	0.037	0.033	0.033	0.033	0.032
530	0.039	0.037	0.035	0.037	0.033	0.033	0.033	0.032
530.5	0.039	0.037	0.035	0.038	0.033	0.033	0.034	0.033
531	0.04	0.038	0.036	0.038	0.034	0.034	0.034	0.033
531.5	0.04	0.039	0.037	0.039	0.034	0.034	0.035	0.033
532	0.041	0.039	0.037	0.039	0.035	0.035	0.035	0.034
532.5	0.041	0.04	0.037	0.04	0.035	0.036	0.036	0.034
533	0.042	0.04	0.038	0.04	0.036	0.036	0.036	0.035
533.5	0.043	0.041	0.039	0.041	0.036	0.036	0.037	0.035
534	0.043	0.041	0.039	0.041	0.037	0.037	0.037	0.036
534.5	0.044	0.042	0.04	0.042	0.038	0.038	0.038	0.036
535	0.044	0.042	0.04	0.042	0.038	0.038	0.038	0.037
535.5	0.045	0.043	0.041	0.043	0.039	0.039	0.039	0.038
536	0.045	0.044	0.041	0.044	0.039	0.039	0.04	0.038
536.5	0.046	0.045	0.042	0.045	0.04	0.04	0.04	0.039
537	0.047	0.045	0.043	0.045	0.041	0.041	0.041	0.04
537.5	0.048	0.046	0.044	0.046	0.042	0.042	0.042	0.04
538	0.048	0.046	0.044	0.046	0.042	0.042	0.042	0.041
538.5	0.049	0.047	0.045	0.047	0.043	0.043	0.043	0.041
539	0.05	0.048	0.046	0.048	0.043	0.043	0.043	0.042
539.5	0.05	0.048	0.046	0.048	0.044	0.044	0.044	0.043
540	0.051	0.049	0.047	0.049	0.045	0.045	0.045	0.043
540.5	0.052	0.05	0.048	0.05	0.045	0.045	0.045	0.044
541	0.052	0.051	0.048	0.05	0.046	0.046	0.046	0.045
541.5	0.053	0.051	0.049	0.051	0.047	0.047	0.047	0.045
542	0.054	0.052	0.05	0.052	0.048	0.047	0.047	0.046
542.5	0.055	0.053	0.051	0.052	0.048	0.048	0.048	0.047
543	0.055	0.054	0.051	0.053	0.049	0.049	0.049	0.047
543.5	0.056	0.054	0.052	0.054	0.05	0.05	0.05	0.048
544	0.057	0.055	0.053	0.055	0.051	0.05	0.05	0.049
544.5	0.058	0.056	0.054	0.055	0.051	0.051	0.051	0.049
545	0.058	0.056	0.054	0.056	0.052	0.052	0.052	0.05
545.5	0.059	0.057	0.055	0.057	0.053	0.053	0.052	0.051
546	0.06	0.058	0.056	0.058	0.053	0.053	0.053	0.052
546.5	0.061	0.059	0.057	0.058	0.054	0.054	0.054	0.052
547	0.062	0.06	0.058	0.059	0.055	0.055	0.055	0.053
547.5	0.062	0.06	0.058	0.06	0.056	0.056	0.055	0.054
548	0.063	0.061	0.059	0.061	0.057	0.056	0.056	0.055
548.5	0.064	0.062	0.06	0.062	0.058	0.057	0.057	0.055
549	0.065	0.063	0.061	0.062	0.058	0.058	0.058	0.056
549.5	0.066	0.064	0.062	0.063	0.059	0.059	0.059	0.057
550	0.066	0.065	0.063	0.064	0.06	0.06	0.059	0.058
550.5	0.067	0.066	0.063	0.065	0.061	0.061	0.06	0.059
551	0.068	0.066	0.064	0.066	0.062	0.061	0.061	0.059
551.5	0.069	0.067	0.065	0.066	0.063	0.062	0.062	0.06
552	0.07	0.068	0.066	0.067	0.064	0.063	0.063	0.061
552.5	0.071	0.069	0.067	0.068	0.064	0.064	0.064	0.062
553	0.071	0.07	0.067	0.069	0.065	0.065	0.064	0.063
553.5	0.072	0.07	0.068	0.069	0.066	0.066	0.065	0.063
554	0.073	0.071	0.069	0.07	0.067	0.066	0.066	0.064
554.5	0.074	0.072	0.07	0.071	0.067	0.067	0.066	0.065
555	0.075	0.073	0.071	0.072	0.068	0.068	0.067	0.066
555.5	0.076	0.074	0.072	0.073	0.069	0.069	0.068	0.066
556	0.077	0.075	0.073	0.074	0.07	0.069	0.069	0.067
556.5	0.078	0.076	0.073	0.074	0.071	0.07	0.07	0.068
557	0.079	0.076	0.074	0.075	0.072	0.071	0.07	0.069
557.5	0.079	0.077	0.075	0.076	0.072	0.072	0.071	0.07
558	0.08	0.078	0.076	0.077	0.073	0.073	0.072	0.07
558.5	0.081	0.079	0.077	0.078	0.074	0.074	0.073	0.071
559	0.082	0.08	0.078	0.079	0.075	0.074	0.074	0.072
559.5	0.083	0.081	0.079	0.079	0.076	0.075	0.075	0.073
560	0.084	0.082	0.08	0.08	0.077	0.076	0.076	0.074
560.5	0.084	0.083	0.08	0.081	0.078	0.077	0.076	0.075
561	0.085	0.083	0.081	0.082	0.078	0.078	0.077	0.075
561.5	0.086	0.084	0.082	0.083	0.079	0.079	0.078	0.076
562	0.087	0.085	0.083	0.084	0.08	0.079	0.079	0.077
562.5	0.088	0.086	0.084	0.084	0.081	0.08	0.079	0.078
563	0.089	0.087	0.085	0.085	0.082	0.081	0.08	0.078
563.5	0.09	0.087	0.085	0.086	0.083	0.082	0.081	0.079
564	0.091	0.088	0.086	0.087	0.083	0.083	0.082	0.08
564.5	0.092	0.089	0.087	0.088	0.084	0.084	0.083	0.081
565	0.092	0.09	0.088	0.089	0.085	0.084	0.084	0.082
565.5	0.093	0.091	0.089	0.089	0.086	0.085	0.084	0.083
566	0.094	0.092	0.09	0.09	0.087	0.086	0.085	0.083
566.5	0.095	0.093	0.091	0.091	0.088	0.087	0.086	0.084
567	0.096	0.094	0.091	0.092	0.089	0.088	0.087	0.085
567.5	0.097	0.094	0.092	0.093	0.089	0.089	0.088	0.086
568	0.097	0.095	0.093	0.094	0.09	0.089	0.088	0.087
568.5	0.098	0.096	0.094	0.094	0.091	0.09	0.089	0.087
569	0.099	0.097	0.095	0.095	0.092	0.091	0.09	0.088
569.5	0.1	0.098	0.096	0.096	0.093	0.092	0.091	0.089
570	0.101	0.098	0.096	0.097	0.093	0.093	0.092	0.09
570.5	0.101	0.099	0.097	0.098	0.094	0.093	0.092	0.09
571	0.102	0.1	0.098	0.098	0.095	0.094	0.093	0.091
571.5	0.103	0.101	0.099	0.099	0.096	0.095	0.094	0.092
572	0.104	0.102	0.1	0.1	0.097	0.096	0.095	0.093
572.5	0.105	0.103	0.101	0.101	0.098	0.097	0.096	0.094
573	0.106	0.103	0.101	0.101	0.098	0.097	0.096	0.094
573.5	0.107	0.104	0.102	0.102	0.099	0.098	0.097	0.095
574	0.108	0.105	0.103	0.103	0.1	0.099	0.098	0.096
574.5	0.108	0.106	0.104	0.104	0.101	0.1	0.098	0.097
575	0.109	0.107	0.105	0.105	0.102	0.1	0.099	0.098
575.5	0.11	0.108	0.106	0.105	0.102	0.101	0.1	0.098
576	0.111	0.109	0.107	0.106	0.103	0.102	0.101	0.099
576.5	0.112	0.11	0.107	0.107	0.104	0.103	0.102	0.1
577	0.113	0.111	0.108	0.108	0.105	0.104	0.103	0.101
577.5	0.114	0.111	0.109	0.109	0.106	0.105	0.104	0.102
578	0.115	0.112	0.11	0.11	0.107	0.106	0.104	0.102
578.5	0.116	0.113	0.111	0.111	0.108	0.107	0.105	0.103
579	0.117	0.114	0.112	0.112	0.109	0.108	0.106	0.104
579.5	0.117	0.115	0.113	0.113	0.11	0.108	0.107	0.105
580	0.118	0.116	0.114	0.114	0.111	0.109	0.108	0.106
580.5	0.119	0.117	0.115	0.114	0.112	0.11	0.109	0.107
581	0.12	0.118	0.116	0.115	0.112	0.111	0.11	0.108
581.5	0.121	0.119	0.117	0.116	0.113	0.112	0.111	0.108
582	0.122	0.12	0.118	0.117	0.114	0.113	0.112	0.109
582.5	0.123	0.121	0.119	0.118	0.115	0.114	0.112	0.11
583	0.124	0.122	0.12	0.119	0.116	0.115	0.113	0.111
583.5	0.125	0.123	0.121	0.12	0.117	0.116	0.114	0.112
584	0.126	0.124	0.122	0.121	0.118	0.117	0.115	0.113
584.5	0.127	0.125	0.122	0.122	0.119	0.118	0.116	0.114
585	0.128	0.126	0.123	0.123	0.12	0.119	0.117	0.115
585.5	0.129	0.127	0.124	0.124	0.121	0.12	0.118	0.116
586	0.13	0.128	0.125	0.125	0.122	0.121	0.119	0.117
586.5	0.131	0.129	0.127	0.126	0.123	0.122	0.12	0.118
587	0.132	0.13	0.128	0.127	0.124	0.123	0.121	0.118
587.5	0.133	0.131	0.128	0.128	0.125	0.124	0.122	0.119
588	0.134	0.132	0.129	0.129	0.126	0.124	0.123	0.12
588.5	0.135	0.132	0.131	0.13	0.127	0.125	0.124	0.121
589	0.136	0.133	0.132	0.131	0.128	0.126	0.125	0.122
589.5	0.137	0.134	0.132	0.132	0.129	0.127	0.126	0.123
590	0.138	0.135	0.133	0.132	0.13	0.128	0.127	0.124
590.5	0.139	0.136	0.134	0.133	0.131	0.129	0.127	0.125
591	0.14	0.137	0.135	0.134	0.132	0.13	0.128	0.126
591.5	0.141	0.138	0.136	0.135	0.133	0.131	0.129	0.127
592	0.142	0.139	0.137	0.136	0.134	0.132	0.13	0.128
592.5	0.143	0.14	0.138	0.137	0.135	0.133	0.131	0.129
593	0.144	0.141	0.139	0.138	0.136	0.134	0.132	0.13
593.5	0.145	0.142	0.14	0.139	0.137	0.135	0.133	0.131
594	0.146	0.143	0.141	0.14	0.138	0.135	0.134	0.131
594.5	0.147	0.144	0.142	0.141	0.138	0.136	0.135	0.132
595	0.148	0.145	0.143	0.142	0.139	0.137	0.135	0.133
595.5	0.149	0.146	0.144	0.142	0.14	0.138	0.136	0.134
596	0.149	0.147	0.145	0.143	0.141	0.139	0.137	0.135
596.5	0.15	0.147	0.145	0.144	0.142	0.14	0.138	0.135
597	0.151	0.148	0.146	0.145	0.143	0.141	0.139	0.136
597.5	0.152	0.149	0.147	0.146	0.143	0.141	0.139	0.137
598	0.153	0.15	0.148	0.146	0.144	0.142	0.14	0.138
598.5	0.153	0.151	0.149	0.147	0.145	0.143	0.141	0.138
599	0.154	0.151	0.149	0.148	0.146	0.144	0.141	0.139
599.5	0.155	0.152	0.15	0.149	0.146	0.144	0.142	0.14
600	0.155	0.153	0.151	0.149	0.147	0.145	0.143	0.14
600.5	0.156	0.153	0.151	0.15	0.148	0.146	0.144	0.141
601	0.157	0.154	0.152	0.15	0.148	0.146	0.144	0.141
601.5	0.157	0.155	0.152	0.151	0.149	0.147	0.145	0.142
602	0.158	0.155	0.153	0.152	0.149	0.147	0.145	0.143
602.5	0.158	0.156	0.154	0.152	0.15	0.148	0.146	0.143
603	0.159	0.156	0.154	0.153	0.15	0.148	0.146	0.144
603.5	0.159	0.157	0.155	0.153	0.151	0.149	0.147	0.144
604	0.16	0.157	0.155	0.153	0.151	0.149	0.147	0.144
604.5	0.16	0.157	0.155	0.154	0.152	0.15	0.147	0.145
605	0.161	0.158	0.156	0.154	0.152	0.15	0.148	0.145
605.5	0.161	0.158	0.156	0.155	0.153	0.15	0.148	0.146
606	0.161	0.159	0.156	0.155	0.153	0.151	0.148	0.146
606.5	0.162	0.159	0.157	0.155	0.153	0.151	0.149	0.146
607	0.162	0.159	0.157	0.155	0.153	0.151	0.149	0.146
607.5	0.162	0.159	0.157	0.156	0.153	0.151	0.149	0.147
608	0.162	0.159	0.157	0.156	0.154	0.152	0.149	0.147
608.5	0.162	0.16	0.157	0.156	0.154	0.152	0.149	0.147
609	0.162	0.16	0.157	0.156	0.154	0.152	0.15	0.147
609.5	0.163	0.16	0.157	0.156	0.154	0.152	0.15	0.147
610	0.163	0.16	0.157	0.156	0.154	0.152	0.15	0.147
610.5	0.163	0.16	0.157	0.156	0.154	0.152	0.15	0.147
611	0.162	0.16	0.157	0.156	0.154	0.152	0.149	0.147
611.5	0.162	0.16	0.157	0.156	0.154	0.152	0.149	0.147
612	0.162	0.159	0.157	0.156	0.153	0.151	0.149	0.147
612.5	0.162	0.159	0.157	0.155	0.153	0.151	0.149	0.146
613	0.162	0.159	0.157	0.155	0.153	0.151	0.149	0.146
613.5	0.161	0.158	0.156	0.155	0.153	0.151	0.148	0.146
614	0.161	0.158	0.156	0.154	0.152	0.15	0.148	0.146
614.5	0.161	0.158	0.156	0.154	0.152	0.15	0.148	0.145
615	0.16	0.157	0.155	0.154	0.152	0.149	0.147	0.145
615.5	0.16	0.157	0.155	0.153	0.151	0.149	0.147	0.144
616	0.159	0.156	0.154	0.153	0.15	0.148	0.146	0.144
616.5	0.158	0.156	0.153	0.152	0.15	0.148	0.146	0.143
617	0.158	0.155	0.153	0.151	0.149	0.147	0.145	0.143
617.5	0.157	0.154	0.152	0.151	0.149	0.147	0.144	0.142
618	0.156	0.154	0.151	0.15	0.148	0.146	0.144	0.141
618.5	0.156	0.153	0.151	0.149	0.147	0.145	0.143	0.14
619	0.155	0.152	0.15	0.148	0.146	0.144	0.142	0.14
619.5	0.154	0.151	0.149	0.148	0.145	0.144	0.141	0.139
620	0.153	0.15	0.148	0.147	0.144	0.142	0.14	0.138
620.5	0.152	0.149	0.147	0.146	0.143	0.141	0.139	0.137
621	0.151	0.148	0.146	0.145	0.142	0.14	0.138	0.136
621.5	0.15	0.147	0.145	0.144	0.141	0.139	0.137	0.135
622	0.148	0.146	0.143	0.142	0.14	0.138	0.136	0.134
622.5	0.147	0.145	0.142	0.141	0.139	0.137	0.135	0.133
623	0.146	0.143	0.141	0.14	0.138	0.136	0.134	0.132
623.5	0.145	0.142	0.14	0.139	0.136	0.135	0.133	0.131
624	0.143	0.141	0.138	0.137	0.135	0.133	0.132	0.129
624.5	0.142	0.139	0.137	0.136	0.134	0.132	0.13	0.128
625	0.14	0.138	0.136	0.135	0.132	0.131	0.129	0.127
625.5	0.139	0.136	0.134	0.133	0.131	0.129	0.128	0.125
626	0.137	0.135	0.133	0.132	0.13	0.128	0.126	0.124
626.5	0.136	0.133	0.132	0.131	0.128	0.127	0.125	0.122
627	0.134	0.132	0.13	0.129	0.126	0.125	0.123	0.121
627.5	0.133	0.13	0.128	0.127	0.125	0.123	0.121	0.119
628	0.131	0.129	0.127	0.126	0.123	0.122	0.12	0.118
628.5	0.13	0.127	0.125	0.124	0.122	0.12	0.119	0.116
629	0.128	0.125	0.123	0.123	0.12	0.119	0.117	0.115
629.5	0.126	0.124	0.122	0.121	0.118	0.117	0.115	0.113
630	0.125	0.122	0.12	0.119	0.116	0.115	0.114	0.111
630.5	0.123	0.12	0.118	0.118	0.115	0.114	0.112	0.11
631	0.121	0.119	0.117	0.116	0.113	0.112	0.11	0.108
631.5	0.119	0.117	0.115	0.114	0.111	0.11	0.109	0.107
632	0.118	0.115	0.113	0.113	0.11	0.109	0.107	0.105
632.5	0.116	0.113	0.111	0.111	0.108	0.107	0.105	0.103
633	0.114	0.112	0.109	0.109	0.106	0.105	0.104	0.102
633.5	0.112	0.11	0.108	0.108	0.105	0.104	0.102	0.1
634	0.111	0.108	0.106	0.106	0.103	0.102	0.101	0.099
634.5	0.109	0.106	0.104	0.104	0.101	0.1	0.099	0.097
635	0.107	0.105	0.102	0.102	0.099	0.098	0.097	0.096
635.5	0.105	0.103	0.101	0.101	0.098	0.097	0.096	0.094
636	0.104	0.101	0.099	0.099	0.096	0.096	0.094	0.092
636.5	0.102	0.1	0.098	0.098	0.094	0.094	0.093	0.091
637	0.1	0.098	0.096	0.096	0.093	0.092	0.091	0.089
637.5	0.098	0.096	0.094	0.094	0.091	0.09	0.089	0.088
638	0.097	0.095	0.092	0.093	0.089	0.089	0.088	0.086
638.5	0.095	0.093	0.091	0.091	0.088	0.087	0.086	0.084
639	0.093	0.091	0.089	0.089	0.086	0.086	0.084	0.083
639.5	0.092	0.09	0.087	0.088	0.084	0.084	0.083	0.081
640	0.09	0.088	0.086	0.086	0.083	0.082	0.081	0.08
640.5	0.088	0.086	0.084	0.085	0.081	0.081	0.08	0.078
641	0.087	0.085	0.082	0.083	0.079	0.079	0.078	0.076
641.5	0.085	0.083	0.081	0.081	0.078	0.078	0.077	0.075
642	0.083	0.081	0.079	0.08	0.076	0.076	0.075	0.073
642.5	0.082	0.08	0.078	0.078	0.075	0.074	0.073	0.072
643	0.08	0.078	0.076	0.077	0.073	0.073	0.072	0.07
643.5	0.078	0.076	0.074	0.075	0.071	0.071	0.07	0.069
644	0.077	0.075	0.073	0.073	0.07	0.07	0.069	0.067
644.5	0.075	0.073	0.071	0.072	0.068	0.068	0.067	0.066
645	0.074	0.071	0.069	0.07	0.066	0.066	0.066	0.064
645.5	0.072	0.07	0.068	0.069	0.065	0.065	0.064	0.063
646	0.07	0.068	0.066	0.067	0.064	0.064	0.063	0.061
646.5	0.069	0.067	0.065	0.066	0.062	0.062	0.062	0.06
647	0.067	0.066	0.063	0.064	0.061	0.061	0.06	0.059
647.5	0.066	0.064	0.062	0.063	0.059	0.059	0.059	0.057
648	0.065	0.063	0.06	0.062	0.058	0.058	0.057	0.056
648.5	0.063	0.061	0.059	0.06	0.056	0.056	0.056	0.054
649	0.061	0.06	0.057	0.058	0.055	0.055	0.054	0.053
649.5	0.06	0.058	0.056	0.057	0.053	0.053	0.053	0.051
650	0.058	0.057	0.054	0.056	0.052	0.052	0.051	0.05
650.5	0.057	0.055	0.053	0.054	0.05	0.05	0.05	0.049
651	0.056	0.054	0.052	0.053	0.049	0.049	0.049	0.047
651.5	0.054	0.052	0.05	0.051	0.047	0.048	0.047	0.046
652	0.053	0.051	0.049	0.05	0.046	0.046	0.046	0.044
652.5	0.051	0.049	0.047	0.049	0.045	0.045	0.045	0.043
653	0.05	0.048	0.046	0.048	0.043	0.044	0.043	0.042
653.5	0.049	0.047	0.045	0.046	0.042	0.042	0.042	0.041
654	0.047	0.046	0.043	0.045	0.041	0.041	0.041	0.039
654.5	0.046	0.044	0.042	0.044	0.039	0.04	0.04	0.038
655	0.045	0.043	0.041	0.042	0.038	0.039	0.038	0.037
655.5	0.044	0.042	0.04	0.041	0.037	0.037	0.037	0.036
656	0.042	0.04	0.038	0.04	0.036	0.036	0.036	0.035
656.5	0.041	0.039	0.037	0.039	0.034	0.035	0.035	0.034
657	0.04	0.038	0.036	0.038	0.033	0.034	0.034	0.033
657.5	0.039	0.037	0.035	0.037	0.033	0.033	0.033	0.032
658	0.038	0.036	0.034	0.035	0.031	0.032	0.032	0.031
658.5	0.037	0.035	0.033	0.034	0.03	0.031	0.031	0.03
659	0.035	0.034	0.032	0.033	0.029	0.03	0.03	0.029
659.5	0.034	0.033	0.031	0.033	0.028	0.029	0.029	0.028
660	0.033	0.032	0.03	0.032	0.027	0.028	0.028	0.027
660.5	0.033	0.031	0.029	0.031	0.026	0.027	0.027	0.026
661	0.032	0.03	0.028	0.03	0.025	0.026	0.026	0.025
661.5	0.031	0.029	0.027	0.029	0.024	0.025	0.025	0.024
662	0.03	0.028	0.026	0.028	0.023	0.024	0.024	0.023
662.5	0.029	0.028	0.025	0.027	0.023	0.024	0.024	0.023
663	0.028	0.027	0.025	0.026	0.022	0.023	0.023	0.022
663.5	0.027	0.026	0.024	0.026	0.021	0.022	0.022	0.021
664	0.027	0.025	0.023	0.025	0.02	0.021	0.021	0.02
664.5	0.026	0.024	0.022	0.024	0.019	0.021	0.021	0.02
665	0.025	0.024	0.021	0.024	0.019	0.02	0.02	0.019
665.5	0.025	0.023	0.021	0.023	0.018	0.019	0.019	0.018
666	0.024	0.022	0.02	0.022	0.017	0.019	0.019	0.018
666.5	0.023	0.022	0.02	0.021	0.017	0.018	0.018	0.017
667	0.023	0.021	0.019	0.021	0.016	0.017	0.017	0.017
667.5	0.022	0.02	0.018	0.02	0.016	0.017	0.017	0.016
668	0.021	0.02	0.018	0.02	0.015	0.016	0.016	0.015
668.5	0.021	0.019	0.017	0.019	0.014	0.015	0.016	0.015
669	0.02	0.019	0.016	0.019	0.014	0.015	0.015	0.014
669.5	0.02	0.018	0.016	0.018	0.013	0.015	0.015	0.014
670	0.019	0.018	0.015	0.018	0.013	0.014	0.014	0.013
670.5	0.019	0.017	0.015	0.017	0.012	0.014	0.014	0.013
671	0.018	0.017	0.014	0.017	0.012	0.013	0.013	0.012
671.5	0.018	0.016	0.014	0.016	0.011	0.013	0.013	0.012
672	0.017	0.016	0.014	0.016	0.011	0.012	0.013	0.012
672.5	0.017	0.015	0.013	0.015	0.011	0.012	0.012	0.011
673	0.016	0.015	0.013	0.015	0.01	0.011	0.012	0.011
673.5	0.016	0.015	0.012	0.015	0.01	0.011	0.011	0.01
674	0.015	0.014	0.012	0.014	0.009	0.011	0.011	0.01
674.5	0.015	0.014	0.012	0.014	0.009	0.01	0.011	0.01
675	0.015	0.013	0.011	0.013	0.009	0.01	0.01	0.009
675.5	0.014	0.013	0.011	0.013	0.008	0.009	0.01	0.009
676	0.014	0.012	0.01	0.013	0.008	0.009	0.009	0.009
676.5	0.014	0.012	0.01	0.012	0.007	0.009	0.009	0.008
677	0.013	0.012	0.01	0.012	0.007	0.009	0.009	0.008
677.5	0.013	0.012	0.009	0.012	0.007	0.008	0.008	0.008
678	0.013	0.011	0.009	0.011	0.006	0.008	0.008	0.007
678.5	0.012	0.011	0.009	0.011	0.006	0.007	0.008	0.007
679	0.012	0.01	0.008	0.011	0.006	0.007	0.008	0.007
679.5	0.012	0.01	0.008	0.01	0.006	0.007	0.007	0.007
680	0.011	0.01	0.008	0.01	0.005	0.007	0.007	0.006
680.5	0.011	0.01	0.008	0.01	0.005	0.006	0.007	0.006
681	0.011	0.009	0.007	0.01	0.005	0.006	0.007	0.006
681.5	0.011	0.009	0.007	0.009	0.005	0.006	0.006	0.006
682	0.01	0.009	0.007	0.009	0.004	0.006	0.006	0.005
682.5	0.01	0.009	0.007	0.009	0.004	0.006	0.006	0.005
683	0.01	0.009	0.006	0.009	0.004	0.005	0.006	0.005
683.5	0.01	0.008	0.006	0.009	0.004	0.005	0.006	0.005
684	0.01	0.008	0.006	0.008	0.004	0.005	0.005	0.004
684.5	0.009	0.008	0.006	0.008	0.003	0.005	0.005	0.004
685	0.009	0.008	0.006	0.008	0.003	0.005	0.005	0.004
685.5	0.009	0.008	0.005	0.008	0.003	0.004	0.005	0.004
686	0.009	0.007	0.005	0.008	0.003	0.004	0.005	0.004
686.5	0.009	0.007	0.005	0.008	0.003	0.004	0.004	0.004
687	0.008	0.007	0.005	0.007	0.002	0.004	0.004	0.004
687.5	0.008	0.007	0.005	0.007	0.002	0.004	0.004	0.003
688	0.008	0.007	0.005	0.007	0.002	0.003	0.004	0.003
688.5	0.008	0.007	0.004	0.007	0.002	0.003	0.004	0.003
689	0.008	0.006	0.004	0.007	0.002	0.003	0.004	0.003
689.5	0.008	0.006	0.004	0.007	0.002	0.003	0.004	0.003
690	0.008	0.006	0.004	0.007	0.001	0.003	0.003	0.003
690.5	0.007	0.006	0.004	0.006	0.001	0.003	0.003	0.003
691	0.007	0.006	0.004	0.006	0.001	0.003	0.003	0.002
691.5	0.007	0.006	0.004	0.006	0.001	0.003	0.003	0.002
692	0.007	0.006	0.004	0.006	0.001	0.003	0.003	0.002
692.5	0.007	0.006	0.004	0.006	0.001	0.003	0.003	0.002
693	0.007	0.006	0.003	0.006	0.001	0.002	0.003	0.002
693.5	0.007	0.005	0.003	0.006	0.001	0.002	0.003	0.002
694	0.007	0.005	0.003	0.006	0.001	0.002	0.003	0.002
694.5	0.007	0.005	0.003	0.005	0.001	0.002	0.002	0.002
695	0.006	0.005	0.003	0.005	0	0.002	0.002	0.002
695.5	0.006	0.005	0.003	0.006	0	0.002	0.002	0.002
696	0.006	0.005	0.003	0.005	0	0.002	0.002	0.002
696.5	0.006	0.005	0.003	0.005	0	0.002	0.002	0.002
697	0.006	0.005	0.003	0.005	0	0.002	0.002	0.002
697.5	0.006	0.005	0.003	0.005	0	0.002	0.002	0.002
698	0.006	0.005	0.003	0.005	0	0.002	0.002	0.001
698.5	0.006	0.005	0.003	0.005	0	0.002	0.002	0.001
699	0.006	0.005	0.003	0.005	0	0.002	0.002	0.001
699.5	0.006	0.005	0.003	0.005	0	0.002	0.002	0.001
700	0.006	0.005	0.002	0.005	0	0.001	0.002	0.001
700.5	0.006	0.004	0.002	0.005	0	0.001	0.002	0.001
701	0.006	0.004	0.002	0.005	0	0.001	0.002	0.001
701.5	0.006	0.004	0.002	0.005	0	0.001	0.002	0.001
702	0.006	0.004	0.002	0.005	0	0.001	0.002	0.001
702.5	0.006	0.004	0.002	0.005	0	0.001	0.002	0.001
703	0.006	0.004	0.002	0.005	0	0.001	0.002	0.001
703.5	0.006	0.004	0.002	0.005	0	0.001	0.002	0.001
704	0.006	0.004	0.002	0.005	0	0.001	0.002	0.001
704.5	0.006	0.004	0.002	0.005	0	0.001	0.002	0.001
705	0.006	0.004	0.002	0.005	0	0.001	0.002	0.001
705.5	0.005	0.004	0.002	0.005	-0.001	0.001	0.002	0.001
706	0.005	0.004	0.002	0.005	-0.001	0.001	0.002	0.001
706.5	0.005	0.004	0.002	0.005	-0.001	0.001	0.002	0.001
707	0.006	0.004	0.002	0.005	-0.001	0.001	0.002	0.001
707.5	0.005	0.004	0.002	0.004	-0.001	0.001	0.002	0.001
708	0.005	0.004	0.002	0.004	-0.001	0.001	0.002	0.001
708.5	0.005	0.004	0.002	0.004	-0.001	0.001	0.001	0.001
709	0.005	0.004	0.002	0.005	-0.001	0.001	0.001	0.001
709.5	0.005	0.004	0.002	0.004	-0.001	0.001	0.002	0.001
710	0.005	0.004	0.002	0.004	-0.001	0.001	0.002	0.001
710.5	0.005	0.004	0.002	0.004	-0.001	0.001	0.002	0.001
711	0.005	0.004	0.002	0.004	-0.001	0.001	0.002	0.001
711.5	0.006	0.004	0.002	0.004	-0.001	0.001	0.002	0.001
712	0.006	0.004	0.002	0.004	-0.001	0.001	0.002	0.001
712.5	0.005	0.004	0.002	0.004	-0.001	0.001	0.002	0.001
713	0.005	0.004	0.002	0.004	-0.001	0.001	0.002	0.001
713.5	0.005	0.004	0.002	0.004	-0.001	0.001	0.001	0.001
714	0.005	0.004	0.002	0.004	-0.001	0.001	0.002	0.001
714.5	0.005	0.004	0.002	0.005	-0.001	0.001	0.002	0.001
715	0.005	0.004	0.002	0.004	-0.001	0.001	0.002	0.001
715.5	0.005	0.004	0.002	0.004	-0.001	0.001	0.002	0.001
716	0.005	0.004	0.002	0.004	-0.001	0.001	0.002	0.001
716.5	0.006	0.004	0.002	0.004	-0.001	0.001	0.002	0.001
717	0.006	0.004	0.002	0.004	0	0.001	0.002	0.001
717.5	0.006	0.004	0.002	0.005	0	0.001	0.002	0.001
718	0.005	0.004	0.002	0.005	-0.001	0.001	0.002	0.001
718.5	0.006	0.004	0.002	0.005	-0.001	0.001	0.002	0.001
719	0.006	0.004	0.002	0.005	0	0.001	0.002	0.001
719.5	0.006	0.004	0.002	0.005	0	0.001	0.002	0.001
720	0.006	0.004	0.002	0.005	0	0.001	0.002	0.001
720.5	0.006	0.004	0.002	0.005	0	0.001	0.002	0.001
721	0.006	0.004	0.002	0.005	0	0.001	0.002	0.001
721.5	0.006	0.004	0.002	0.005	0	0.001	0.002	0.001
722	0.006	0.004	0.002	0.005	0	0.001	0.002	0.001
722.5	0.006	0.005	0.002	0.005	0	0.001	0.002	0.001
723	0.006	0.005	0.002	0.005	0	0.001	0.002	0.001
723.5	0.006	0.005	0.002	0.005	0	0.001	0.002	0.001
724	0.006	0.005	0.002	0.005	0	0.002	0.002	0.001
724.5	0.006	0.005	0.002	0.005	0	0.002	0.002	0.001
725	0.006	0.005	0.002	0.005	0	0.002	0.002	0.001
725.5	0.006	0.005	0.002	0.005	0	0.002	0.002	0.001
726	0.006	0.005	0.003	0.005	0	0.002	0.002	0.001
726.5	0.006	0.005	0.003	0.005	0	0.002	0.002	0.001
727	0.006	0.005	0.003	0.005	0	0.002	0.002	0.001
727.5	0.006	0.005	0.003	0.005	0	0.002	0.002	0.002
728	0.006	0.005	0.003	0.005	0	0.002	0.002	0.002
728.5	0.006	0.005	0.003	0.005	0	0.002	0.002	0.002
729	0.006	0.005	0.003	0.005	0	0.002	0.002	0.002
729.5	0.006	0.005	0.003	0.005	0	0.002	0.003	0.002
730	0.006	0.005	0.003	0.005	0	0.002	0.003	0.002
730.5	0.007	0.005	0.003	0.005	0.001	0.002	0.003	0.002
731	0.007	0.005	0.003	0.006	0.001	0.002	0.003	0.002
731.5	0.007	0.005	0.003	0.006	0.001	0.002	0.003	0.002
732	0.007	0.005	0.003	0.006	0.001	0.002	0.003	0.002
732.5	0.007	0.005	0.003	0.006	0.001	0.002	0.003	0.002
733	0.007	0.006	0.003	0.006	0.001	0.002	0.003	0.002
733.5	0.007	0.006	0.003	0.006	0.001	0.003	0.003	0.002
734	0.007	0.006	0.004	0.006	0.001	0.003	0.003	0.002
734.5	0.007	0.006	0.004	0.006	0.001	0.003	0.003	0.002
735	0.007	0.006	0.004	0.006	0.001	0.003	0.003	0.002
735.5	0.007	0.006	0.004	0.006	0.001	0.003	0.003	0.002
736	0.007	0.006	0.004	0.006	0.001	0.003	0.003	0.003
736.5	0.007	0.006	0.004	0.006	0.001	0.003	0.003	0.003
737	0.007	0.006	0.004	0.006	0.001	0.003	0.003	0.003
737.5	0.007	0.006	0.004	0.006	0.001	0.003	0.003	0.003
738	0.007	0.006	0.004	0.006	0.001	0.003	0.003	0.003
738.5	0.007	0.006	0.004	0.006	0.001	0.003	0.003	0.003
739	0.007	0.006	0.004	0.006	0.001	0.003	0.004	0.003
739.5	0.007	0.006	0.004	0.006	0.001	0.003	0.003	0.003
740	0.007	0.006	0.004	0.006	0.001	0.003	0.003	0.003
740.5	0.007	0.006	0.004	0.006	0.001	0.003	0.003	0.003
741	0.007	0.006	0.004	0.006	0.001	0.003	0.004	0.003
741.5	0.007	0.006	0.004	0.006	0.001	0.003	0.004	0.003
742	0.007	0.006	0.004	0.006	0.001	0.003	0.004	0.003
742.5	0.007	0.006	0.004	0.006	0.001	0.003	0.004	0.003
743	0.007	0.006	0.004	0.006	0.001	0.003	0.003	0.003
743.5	0.007	0.006	0.004	0.006	0.001	0.003	0.003	0.003
744	0.007	0.006	0.004	0.006	0.001	0.003	0.004	0.003
744.5	0.007	0.006	0.004	0.006	0.001	0.003	0.004	0.003
745	0.007	0.006	0.004	0.006	0.001	0.003	0.004	0.003
745.5	0.008	0.006	0.004	0.006	0.001	0.003	0.004	0.003
746	0.007	0.006	0.004	0.006	0.001	0.003	0.003	0.003
746.5	0.007	0.006	0.004	0.006	0.001	0.003	0.003	0.003
747	0.007	0.006	0.004	0.006	0.001	0.003	0.004	0.003
747.5	0.007	0.006	0.004	0.006	0.001	0.003	0.004	0.003
748	0.007	0.006	0.004	0.006	0.001	0.003	0.004	0.003
748.5	0.008	0.006	0.004	0.006	0.001	0.003	0.004	0.003
749	0.008	0.006	0.004	0.006	0.001	0.003	0.004	0.003
749.5	0.007	0.006	0.004	0.006	0.001	0.003	0.004	0.003
750	0.007	0.006	0.004	0.006	0.001	0.003	0.004	0.003
750.5	0.007	0.006	0.004	0.006	0.001	0.003	0.004	0.003
751	0.008	0.006	0.004	0.006	0.001	0.003	0.004	0.003
751.5	0.008	0.006	0.004	0.006	0.001	0.003	0.004	0.003
752	0.007	0.006	0.004	0.006	0.001	0.003	0.003	0.003
752.5	0.007	0.006	0.004	0.006	0.001	0.003	0.004	0.003
753	0.007	0.006	0.004	0.006	0.001	0.003	0.004	0.003
753.5	0.007	0.006	0.004	0.006	0.001	0.003	0.004	0.003
754	0.007	0.006	0.004	0.006	0.001	0.003	0.004	0.003
754.5	0.007	0.006	0.004	0.006	0.001	0.003	0.004	0.003
755	0.007	0.006	0.004	0.006	0.001	0.003	0.004	0.003
755.5	0.007	0.006	0.004	0.006	0.001	0.003	0.004	0.003
756	0.007	0.006	0.004	0.006	0.001	0.003	0.004	0.003
756.5	0.008	0.006	0.004	0.006	0.001	0.003	0.004	0.003
757	0.008	0.006	0.004	0.006	0.001	0.003	0.004	0.003
757.5	0.007	0.006	0.004	0.006	0.001	0.003	0.004	0.003
758	0.007	0.006	0.004	0.006	0.001	0.003	0.004	0.003
758.5	0.007	0.006	0.004	0.006	0.001	0.003	0.003	0.003
759	0.007	0.006	0.004	0.006	0.001	0.003	0.003	0.003
759.5	0.007	0.006	0.004	0.006	0.001	0.003	0.004	0.003
760	0.008	0.006	0.004	0.007	0.001	0.003	0.004	0.003
760.5	0.008	0.006	0.004	0.007	0.001	0.003	0.004	0.003
761	0.008	0.006	0.004	0.006	0.001	0.003	0.004	0.003
761.5	0.008	0.006	0.004	0.006	0.001	0.003	0.004	0.003
762	0.007	0.006	0.004	0.006	0.001	0.003	0.004	0.003
762.5	0.007	0.006	0.004	0.006	0.001	0.003	0.004	0.003
763	0.007	0.006	0.004	0.007	0.001	0.003	0.004	0.003
763.5	0.007	0.006	0.004	0.006	0.001	0.003	0.004	0.003
764	0.007	0.006	0.004	0.006	0.001	0.003	0.004	0.003
764.5	0.007	0.006	0.004	0.006	0.001	0.003	0.004	0.003
765	0.008	0.006	0.004	0.006	0.001	0.003	0.004	0.003
765.5	0.008	0.006	0.004	0.006	0.001	0.003	0.004	0.003
766	0.008	0.006	0.004	0.006	0.001	0.003	0.004	0.003
766.5	0.007	0.006	0.004	0.006	0.001	0.003	0.004	0.003
767	0.007	0.006	0.004	0.006	0.001	0.003	0.004	0.003
767.5	0.007	0.006	0.004	0.006	0.001	0.003	0.003	0.003
768	0.007	0.006	0.004	0.006	0.001	0.003	0.003	0.003
768.5	0.008	0.006	0.004	0.006	0.001	0.003	0.003	0.003
769	0.007	0.006	0.004	0.006	0.001	0.003	0.004	0.003
769.5	0.007	0.006	0.004	0.006	0.001	0.003	0.004	0.003
770	0.007	0.006	0.004	0.006	0.001	0.003	0.003	0.003
770.5	0.007	0.006	0.004	0.006	0.001	0.003	0.003	0.003
771	0.007	0.006	0.004	0.006	0.001	0.003	0.003	0.003
771.5	0.007	0.006	0.004	0.006	0.001	0.003	0.003	0.003
772	0.007	0.006	0.004	0.006	0.001	0.003	0.003	0.003
772.5	0.007	0.006	0.004	0.006	0.001	0.003	0.004	0.003
773	0.007	0.006	0.004	0.006	0.001	0.003	0.003	0.003
773.5	0.007	0.006	0.004	0.006	0.001	0.003	0.003	0.003
774	0.007	0.006	0.004	0.006	0.001	0.003	0.003	0.003
774.5	0.007	0.006	0.004	0.006	0.001	0.003	0.003	0.003
775	0.007	0.006	0.004	0.006	0.001	0.003	0.004	0.003
775.5	0.007	0.006	0.004	0.006	0.001	0.003	0.003	0.003
776	0.007	0.006	0.004	0.006	0.001	0.003	0.003	0.003
776.5	0.007	0.006	0.004	0.006	0.001	0.003	0.003	0.003
777	0.007	0.006	0.004	0.006	0.001	0.003	0.003	0.003
777.5	0.007	0.006	0.004	0.006	0.001	0.003	0.003	0.003
778	0.007	0.006	0.004	0.006	0.001	0.003	0.003	0.003
778.5	0.007	0.006	0.004	0.006	0.001	0.003	0.003	0.003
779	0.007	0.006	0.004	0.006	0.001	0.003	0.003	0.003
779.5	0.007	0.006	0.004	0.006	0.001	0.003	0.003	0.003
780	0.007	0.006	0.004	0.006	0.001	0.003	0.003	0.002
780.5	0.007	0.006	0.004	0.006	0.001	0.003	0.003	0.002
781	0.007	0.006	0.004	0.006	0.001	0.003	0.003	0.003
781.5	0.007	0.006	0.004	0.006	0.001	0.003	0.003	0.003
782	0.007	0.006	0.004	0.006	0.001	0.003	0.003	0.002
782.5	0.007	0.006	0.004	0.006	0.001	0.003	0.003	0.002
783	0.007	0.006	0.004	0.006	0.001	0.003	0.003	0.002
783.5	0.007	0.006	0.004	0.006	0.001	0.003	0.003	0.002
784	0.007	0.006	0.004	0.006	0.001	0.003	0.003	0.002
784.5	0.007	0.006	0.004	0.006	0.001	0.003	0.003	0.002
785	0.007	0.006	0.004	0.006	0.001	0.003	0.003	0.003
785.5	0.007	0.006	0.004	0.006	0.001	0.003	0.003	0.003
786	0.007	0.006	0.004	0.006	0.001	0.003	0.003	0.003
786.5	0.007	0.006	0.004	0.006	0.001	0.003	0.003	0.002
787	0.007	0.006	0.004	0.006	0.001	0.003	0.003	0.002
787.5	0.007	0.006	0.004	0.006	0.001	0.003	0.003	0.002
788	0.007	0.006	0.004	0.006	0.001	0.003	0.003	0.002
788.5	0.007	0.006	0.004	0.006	0.001	0.003	0.003	0.002
789	0.007	0.006	0.003	0.006	0.001	0.003	0.003	0.002
789.5	0.007	0.006	0.003	0.006	0.001	0.003	0.003	0.002
790	0.007	0.006	0.004	0.006	0.001	0.003	0.003	0.002
790.5	0.007	0.006	0.004	0.006	0.001	0.003	0.003	0.002
791	0.007	0.006	0.004	0.006	0.001	0.003	0.003	0.002
791.5	0.007	0.005	0.003	0.006	0.001	0.003	0.003	0.002
792	0.007	0.005	0.003	0.006	0.001	0.002	0.003	0.002
792.5	0.007	0.005	0.003	0.006	0.001	0.002	0.003	0.002
793	0.007	0.006	0.003	0.006	0.001	0.003	0.003	0.002
793.5	0.007	0.006	0.003	0.006	0.001	0.002	0.003	0.002
794	0.007	0.005	0.003	0.006	0	0.002	0.003	0.002
794.5	0.007	0.005	0.003	0.006	0	0.002	0.003	0.002
795	0.007	0.005	0.003	0.006	0	0.002	0.003	0.002
795.5	0.007	0.005	0.003	0.006	0.001	0.002	0.003	0.002
796	0.007	0.005	0.003	0.006	0	0.002	0.003	0.002
796.5	0.007	0.005	0.003	0.005	0	0.002	0.003	0.002
797	0.007	0.005	0.003	0.005	0	0.002	0.003	0.002
797.5	0.007	0.005	0.003	0.005	0	0.002	0.003	0.002
798	0.007	0.005	0.003	0.005	0	0.002	0.003	0.002
798.5	0.007	0.005	0.003	0.006	0	0.002	0.003	0.002
799	0.007	0.005	0.003	0.006	0	0.002	0.003	0.002
799.5	0.007	0.005	0.003	0.005	0	0.002	0.003	0.002
800	0.007	0.005	0.003	0.005	0	0.002	0.003	0.002
