# Supplementary material for: Piezo-catalysis for nondestructive tooth whitening
Source: Nat Commun. 2020 Mar 12;11:1328. doi: 10.1038/s41467-020-15015-3 (PMC7067860; doi:10.1038/s41467-020-15015-3)
Supplement: Supplementary file 4 — Source Data [file 41467_2020_15015_MOESM4_ESM.zip › Figure 3/Figure 3c.xlsx]

## Sheet: Sheet1
Time (min)	poled	unpoled
0	1	1
5	0.69973	0.98765
10	0.51475	0.96914
15	0.34853	0.96296
20	0.2815	0.95062
25	0.23592	0.93827
30	0.17962	0.91975
35	0.13673	0.90741
