# Supplementary material for: Piezo-catalysis for nondestructive tooth whitening
Source: Nat Commun. 2020 Mar 12;11:1328. doi: 10.1038/s41467-020-15015-3 (PMC7067860; doi:10.1038/s41467-020-15015-3)
Supplement: Supplementary file 4 — Source Data [file 41467_2020_15015_MOESM4_ESM.zip › Figure 3/Figure 3d.xlsx]

## Sheet: Sheet1
time (min)	poled	unpoled
0	0	0
5	0.35706	0.01242
10	0.66408	0.03135
15	1.05404	0.03774
20	1.26762	0.05064
25	1.44424	0.06372
30	1.71689	0.08365
35	1.98975	0.09716
