# Supplementary material for: Piezo-catalysis for nondestructive tooth whitening
Source: Nat Commun. 2020 Mar 12;11:1328. doi: 10.1038/s41467-020-15015-3 (PMC7067860; doi:10.1038/s41467-020-15015-3)
Supplement: Supplementary file 4 — Source Data [file 41467_2020_15015_MOESM4_ESM.zip › Figure 3/Figure 3e top.xlsx]

## Sheet: Sheet1
•OH														•O2-
magnetic field	poled BTO			unpoled BTO			cubic BTO			poled PMN-PT				magnetic field	poled BTO			unpoled BTO			cubic BTO			poled PMN-PT
	0 min	1 min	5 min	0 min	1 min	5 min	0 min	1 min	5 min	0 min	1 min	5 min			0 min	1 min	5 min	0 min	1 min	5 min	0 min	1 min	5 min	0 min	1 min	5 min
3405	3.1134	-2.8242	-1.0541	1.6032	-5.1298	-2.0794	-0.41741	-1.3259	2.1553	1.8115	6.0136	-3.1547		3405	4.616	7.5991	-1.3635	2.3072	-1.0139	-2.3395	-0.92622	-0.33257	2.9754	0.77528	0.56505	-1.1926
3405.15	-0.89163	2.2699	5.9459	-1.2781	-6.0021	-1.0083	2.6397	-2.3023	1.2377	4.9038	2.0424	0.87229		3405.15	5.6769	3.6078	-0.3003	-3.6654	3.992	-3.1681	-8.773	2.69	2.0995	-4.1945	4.5745	-2.207
3405.29	0.10361	-5.6369	2.9462	1.8393	1.1242	2.0624	-1.3035	1.7213	0.31901	-1.0047	3.071	-6.1007		3405.29	-0.2629	-1.3835	-3.2376	-3.6381	3.998	-8.9995	-5.6223	0.71264	1.2216	-5.1643	0.58507	-2.2211
3405.44	-6.9009	1.4555	1.9466	0.95534	2.2491	1.1327	1.753	3.7447	-4.6007	-0.91405	6.0995	-4.0737		3405.44	-2.2034	0.62529	-1.1753	-1.6108	0.0042	-6.8336	-0.47406	-0.26463	-2.6583	-4.1341	-0.40319	6.7652
3405.59	-0.90516	-3.4529	2.9473	-4.93	-0.62729	4.2027	-0.19088	-0.23193	-1.5214	0.17581	-0.87222	-2.0467		3405.59	-0.14448	2.6341	4.8866	4.4165	1.0106	-1.6704	-5.3283	-1.2418	0.45984	-1.1039	-0.39032	4.7519
3405.73	-3.9092	4.6378	-1.0517	-2.8167	0.49498	0.27218	-4.1351	2.7913	-2.4432	5.2649	3.1559	-3.0197		3405.73	0.91374	2.6429	-0.05201	6.4437	7.0172	6.4903	-6.1851	1.7811	5.576	4.9263	-3.3764	6.7389
3405.88	-0.91294	0.72765	3.9494	-1.7047	-1.3841	-3.6587	-2.0797	4.8145	0.63412	-0.64685	0.18387	-8.9927		3405.88	3.9713	2.6517	-1.991	-0.52916	3.024	0.64835	-6.0442	-0.19593	-0.30967	2.9565	0.63869	3.7263
3406.03	0.08355	2.8167	-1.0492	-2.5941	-6.2644	5.4101	-2.0246	2.8376	-2.2896	-4.5594	-1.7883	-8.9657		3406.03	1.0283	-1.3394	0.06949	1.498	-3.969	-6.1961	-4.9058	0.82713	0.80272	6.9867	4.6548	-1.2859
3406.17	4.0803	2.9049	-2.0476	-9.4848	-4.1461	-0.52159	-3.9698	-0.13947	-3.2143	2.5273	2.2393	1.0613		3406.17	-3.9154	4.6694	-0.87043	0.52501	1.0382	-1.0432	-2.7697	1.8503	-2.0868	3.0169	-0.32806	-2.2978
3406.32	-0.92275	1.9923	2.9542	-2.3768	-1.0291	-1.4536	-0.91544	-6.1166	0.86002	1.6132	0.26681	-1.9117		3406.32	-0.85976	0.67835	-4.8108	-1.448	-3.9544	0.10732	-0.63604	-2.1265	-8.9781	0.04714	-3.3099	5.6907
3406.47	-3.9255	-0.92116	3.9562	-0.27004	-3.9133	-1.3861	3.1386	-0.0938	7.9334	-6.3016	-1.7059	-6.8847		3406.47	5.1953	2.6873	-3.7516	0.579	-5.9469	-4.7447	-4.5047	-5.1032	-7.8713	1.0773	-1.2907	4.6795
3406.61	1.0719	3.1646	-2.0415	-6.1646	3.2012	-5.3189	-0.80764	-5.0711	7.0058	-1.2173	-9.6787	-0.85765		3406.61	2.2497	-1.3038	-3.6928	2.6059	0.06088	-2.5991	0.62442	1.9202	0.23375	-2.8924	-0.27061	4.6687
3406.76	-0.93038	1.2495	-2.0391	-4.0604	-0.68556	-3.2521	2.2458	-4.0485	5.0773	-3.1337	-6.6517	-5.8306		3406.76	4.3036	2.7052	-2.6344	-0.3672	-4.9312	-2.4559	2.7512	-3.0564	0.33699	-0.86224	1.7505	5.6582
3406.91	-2.9324	-4.6663	6.9636	0.04249	-4.5736	-0.18563	1.2988	-2.026	4.1478	-0.05086	2.3752	-7.8036		3406.91	3.3568	-2.2858	-4.5765	-1.3404	-3.9231	-3.315	0.87577	-3.0328	-6.5615	-0.83203	-1.2275	0.64812
3407.05	2.0657	-3.583	2.9665	-2.8558	-3.4628	0.88042	-3.6485	6.9964	2.2174	2.0312	-0.59808	-5.7766		3407.05	-2.5905	-4.2768	-1.519	-0.31358	0.08525	-4.1765	-2.0019	2.9908	-3.4618	1.1982	-1.2046	5.6384
3407.2	2.0642	0.49953	0.96964	-3.7554	-1.3533	-0.05391	-6.5961	6.0188	-0.7139	-1.8875	3.4285	-2.7496		3407.2	-1.5385	3.7323	2.5381	1.7132	0.09375	2.9597	-6.8818	0.0145	-0.3638	2.2284	0.81928	4.629
3407.35	-2.9372	6.5813	0.97298	4.3438	3.755	1.0114	-1.544	-0.95897	-3.6461	4.1931	1.4549	0.27738		3407.35	1.513	2.7414	2.5947	2.7399	-0.89757	2.0936	1.2361	-9.9617	-0.26749	-5.7414	-3.156	3.6199
3407.49	-0.93829	0.66224	-4.0235	-2.5582	1.8621	-2.9237	1.5077	-0.93681	-0.57924	2.2729	0.48116	-0.69561		3407.49	-2.4361	-7.2495	-3.349	2.7665	-0.8887	-1.7748	2.3519	0.06214	1.8271	-5.7112	-1.1304	0.61118
3407.64	-0.93916	-4.2576	-8.0197	-3.4614	-3.0321	1.1409	1.5591	-3.9147	-1.5133	-3.648	-6.4927	-4.6686		3407.64	0.6142	-1.2404	1.7068	0.79314	1.1204	-0.64535	0.46559	4.0861	1.9201	-3.681	-2.104	-2.3972
3407.79	3.0602	-1.1782	-1.0157	-1.3658	5.0726	3.205	-0.38982	-4.8927	8.5519	-7.5697	-5.4668	-4.6416		3407.79	-5.336	-6.2312	3.7622	1.8197	2.1296	0.48189	5.5771	4.1101	0.01144	6.3492	-10.077	0.59478
3407.93	3.0598	-3.0995	-5.0116	1.7286	5.1761	0.26885	-2.3391	1.1292	-0.38391	1.5079	-1.4409	1.3854		3407.93	-3.2868	-2.222	-2.1828	2.8462	-1.861	-1.393	-0.31339	0.13419	-8.8988	0.37941	-6.0488	1.5871
3408.08	4.0596	-4.0217	-3.0072	2.8219	5.2784	-0.66771	-0.28868	0.15097	-2.3205	1.5848	2.5847	-1.5876		3408.08	-0.23817	-1.2128	-5.1283	-3.1273	-5.8514	-0.27007	1.794	-6.8416	-6.8107	4.4096	-8.0199	1.5798
3408.23	-1.9403	2.0554	-2.0026	2.914	1.3796	5.3954	-0.23859	-4.8273	3.742	-5.3391	-2.3897	5.4394		3408.23	-6.1901	-1.2035	-9.0741	0.8992	-0.8416	1.8508	7.8994	2.1826	0.27582	5.4398	-0.99035	4.5728
3408.37	-0.94004	6.1318	1.0023	-2.9951	-0.52041	7.4581	-4.1888	0.19436	2.8036	-11.264	-5.3643	-0.53358		3408.37	-4.1425	1.8057	-1.0204	-4.0744	7.1684	-1.0305	9.0028	-0.79307	-0.6392	6.47	-2.96	5.5661
3408.52	2.0605	6.2074	0.00728	0.09472	3.5785	1.5204	-1.1394	3.2159	-0.13554	-10.189	-3.3391	-1.5066		3408.52	-7.0955	2.8151	1.0329	-7.048	1.1785	5.0863	5.1041	2.2313	0.44425	3.5002	-2.929	-1.4402
3408.67	4.0612	0.28225	1.0125	-3.8166	3.6762	1.5824	-4.0903	-0.76259	-6.0755	1.8851	0.68601	2.5204		3408.67	-1.0489	4.8244	5.0859	-8.0217	6.1888	5.201	5.2035	7.2558	4.5262	2.5304	3.1028	-2.4462
3408.81	-0.93782	-4.6436	1.0179	-2.729	1.7728	1.6441	-3.0415	3.2588	-4.0164	-1.0416	1.711	-1.4526		3408.81	3.9971	0.83375	-0.8616	1.0046	3.1993	1.3137	3.301	8.2804	2.6066	2.5607	3.1353	4.5481
3408.96	3.0634	-1.5703	5.0236	0.35742	0.86824	1.7053	5.007	2.2801	-3.958	5.0309	2.7358	-1.4256		3408.96	3.0425	-4.1568	-2.8095	1.0309	1.21	-1.5756	1.3965	6.305	4.6856	-4.4091	3.1684	7.5428
3409.11	6.0648	5.5024	3.0294	3.4428	-0.03739	0.76625	0.05511	6.3014	-0.90047	-3.8972	5.7605	-0.39854		3409.11	2.0875	-4.1474	-0.75776	-3.9429	-1.7791	-1.4668	5.4902	7.3297	5.7631	1.6211	0.2022	0.53782
3409.25	-1.9336	3.5743	1.0355	1.5271	8.0559	-3.1732	-1.8971	1.3225	2.1563	0.17403	4.785	3.6285		3409.25	2.132	2.862	-0.70643	-4.9167	-3.7681	3.6401	2.582	2.3545	-1.1609	5.6513	7.2366	1.5332
3409.4	5.0683	0.64546	3.0418	-2.3897	1.148	3.887	1.1505	-3.6564	0.21225	1.2445	1.8094	-0.34453		3409.4	4.1759	-2.1285	1.3445	-4.8906	-0.75687	5.7451	-1.3281	5.3793	1.9138	-5.3185	1.2717	2.5288
3409.55	5.0704	0.71593	-2.9518	0.69241	-2.7609	-1.0531	-0.80235	4.3646	1.2674	-3.6856	2.8337	4.6825		3409.55	-5.7806	1.881	4.395	-8.8644	0.25452	9.8483	4.76	1.4043	-2.013	-2.2883	-1.6926	1.5248
3409.69	6.0727	1.7857	-0.94513	2.7735	-1.6708	1.0064	4.2445	1.3856	3.3218	-1.6165	1.8578	8.7095		3409.69	-0.73759	2.8906	7.4452	-3.8384	-1.7339	6.9496	4.8463	0.42926	2.0589	-2.2581	1.3436	1.5212
3409.84	5.0752	-1.1453	0.06174	2.8535	9.4181	-2.9344	6.2911	-0.59357	6.3755	0.45194	2.8819	6.7365		3409.84	1.3049	1.9002	4.4949	4.1877	1.2778	7.0491	3.9308	3.4543	3.1293	4.7721	1.3805	2.5178
3409.99	1.078	-3.0769	3.0688	1.9325	8.506	-3.8756	4.3374	5.4272	6.4284	-2.4803	-2.0943	2.7635		3409.99	8.347	-0.09022	-3.4557	6.2137	1.2897	6.1468	-0.98652	5.4795	2.1985	2.8023	1.4179	-1.4852
3410.13	1.0809	-0.0093	10.076	-1.9895	6.5929	-3.8171	4.3833	3.4479	2.4805	3.5868	-4.0705	0.7905		3410.13	1.3885	1.9194	4.5933	6.2397	7.3018	5.2428	6.0945	-1.4953	7.2663	-0.16749	-0.54419	-0.48789
3410.28	2.0841	8.0576	5.0835	13.087	-1.3213	1.241	-2.5711	4.4685	2.5319	1.6533	-1.0469	1.8175		3410.28	-2.5704	1.9291	9.6419	3.2656	3.3141	6.3371	0.17373	-3.47	1.3328	8.8627	2.4943	-1.4903
3410.43	2.0875	3.1239	4.0912	4.1634	5.7635	2.2988	2.4743	1.4891	-0.41741	3.7191	1.9766	-3.1555		3410.43	4.4703	0.93881	6.6901	2.2915	1.3265	3.4296	0.2513	0.55538	1.398	4.8929	-0.46674	0.50768
3410.57	5.0911	-0.81054	5.099	5.2384	1.8472	1.3563	5.5193	-4.4904	-0.36746	0.78422	-8.7565e-05	-1.1285		3410.57	3.5105	-5.0514	7.7379	4.3174	6.3391	4.5205	3.3272	-0.41917	7.462	4.9231	-0.42726	0.50594
3410.72	5.0949	4.2543	6.1071	2.3124	3.93	1.4134	-3.436	-3.47	-0.31824	1.8487	-1.9769	1.8985		3410.72	3.5502	-4.0417	2.7854	3.3433	7.3519	5.6097	-0.59859	6.6063	6.5247	9.9533	6.6127	1.5045
3410.87	4.0989	-0.68145	4.1154	5.3854	3.0118	4.4702	-2.3916	-4.4497	0.73028	3.9125	0.04623	6.9255		3410.87	8.5896	-2.0319	3.8324	3.3691	9.3649	3.6973	3.474	-1.3681	7.5861	7.9835	4.6531	-0.49657
3411.01	1.1032	-0.61791	-1.8762	7.4575	5.0925	0.52668	-2.3475	-2.4294	-0.2219	3.9757	2.0692	-0.04746		3411.01	2.6284	2.978	0.87913	4.3949	8.378	7.7833	6.545	0.65759	3.6464	5.0138	3.694	5.5026
3411.16	5.1076	5.445	-0.86756	6.5285	-0.8277	0.58281	-2.3037	-0.40922	-0.17478	4.0383	-2.9079	-1.0205		3411.16	-3.3331	1.9879	-0.07454	7.4206	1.3913	2.8677	7.6143	-5.3167	3.7054	8.044	6.7353	0.50217
3411.3	6.1123	4.5072	3.1413	6.5987	0.2511	-3.3614	-1.2602	-3.3891	-5.1283	1.1002	0.11478	4.0066		3411.3	-4.2951	-2.0022	4.9714	8.4464	5.4047	-0.0495	6.6821	1.7091	7.7632	8.0742	5.777	4.502
3411.45	7.1172	1.5687	-4.8497	2.6679	10.329	-1.3059	-0.21697	-0.36903	2.9174	7.1615	0.13738	2.0336		3411.45	-0.25747	-2.9923	5.017	5.4721	1.4183	3.0318	4.7484	-4.265	1.8199	5.1044	3.8192	7.5022
3411.6	2.1222	5.6296	-0.84048	2.7362	8.4058	-3.2508	1.8259	1.651	5.9625	3.2221	4.1599	0.06056		3411.6	0.77973	-1.9823	-1.9378	7.4977	0.43212	5.1116	4.8131	1.7609	1.8754	7.1346	1.8617	2.5026
3411.74	7.1275	0.68984	-0.83108	2.8035	-1.5183	0.80403	-0.13145	5.6709	2.0069	4.2822	-2.8178	8.0876		3411.74	1.8165	5.0277	-1.8929	6.5234	6.4461	3.1899	5.8763	1.787	9.9298	10.165	2.9046	-1.4966
3411.89	-0.86701	-2.2506	4.1785	3.87	-4.4433	6.8585	0.91087	-0.30927	-1.9493	0.34161	-1.7956	2.1146		3411.89	2.8529	5.0378	-0.84839	1.549	4.4602	2.2668	3.938	3.813	5.9831	6.195	-0.05211	1.5045
3412.04	-1.8613	-5.1916	5.1883	2.9355	6.6308	7.9127	-4.0471	-1.2895	6.0938	0.40041	-3.7734	4.1416		3412.04	-1.1111	4.0478	6.1957	2.5746	6.4745	-0.65779	1.9982	-3.1608	3.0353	2.2252	-0.00849	1.5059
3412.18	5.1446	-8.1333	0.19829	2.0002	8.7039	12.967	-3.0054	-0.26976	1.1363	0.45861	5.2486	1.1686		3412.18	-4.0755	6.058	8.2395	1.6001	-0.51107	-1.5838	0.05695	2.8654	-0.91362	5.2554	1.0355	4.5076
3412.33	-0.84934	-3.0756	3.2085	-1.936	6.7761	10.02	-3.9639	9.7499	-3.8218	0.5162	5.2704	-3.8044		3412.33	0.95971	4.0681	8.283	5.6257	1.5036	0.48882	3.1143	-4.1083	1.1364	1.2856	6.0798	5.5096
3412.48	0.15696	-2.0185	3.2188	5.1269	9.8474	5.0733	2.0772	9.7695	-3.7806	-0.4268	5.2922	-3.7774		3412.48	-4.0055	-0.92168	1.326	4.6512	3.5183	5.5601	4.1702	-3.0819	-8.8146	1.3158	-1.8756	1.5119
3412.62	1.1634	-1.9621	-0.77065	2.1889	5.9178	3.1262	-0.88192	6.789	1.26	5.6296	-1.6861	-0.75039		3412.62	-3.971	-0.91145	-1.6312	7.6767	-0.46673	2.6299	-1.7753	-2.0555	-10.767	9.346	1.1692	-4.4855
3412.77	5.1701	4.0938	6.2401	5.2501	1.9873	3.1788	-2.8413	5.8085	1.3	2.6854	-2.6646	-3.7234		3412.77	0.06308	-4.9012	-4.5889	6.7021	-6.4516	-0.30149	-2.7222	-2.029	-2.7198	4.3762	0.21443	-6.4826
3412.92	2.177	3.149	-0.74901	2.3104	-0.9441	4.2311	-3.801	6.8279	3.3394	-1.2594	2.3568	1.3036		3412.92	4.0968	5.1091	-0.54684	-1.2724	1.5636	2.7658	-1.6704	0.99757	0.32613	-0.59356	-0.74013	-1.4794
3413.06	-0.81588	4.2036	0.26208	-2.63	-3.8764	-0.71697	-3.761	6.8472	-0.62184	2.7952	2.3781	-0.66937		3413.06	-1.8698	-2.8805	0.49484	-3.247	-7.4209	1.8317	-6.62	-0.97579	0.37105	0.43665	5.3056	-1.4759
3413.21	-7.8086	6.2576	0.27336	-2.5714	-8.8095	0.33469	1.2787	8.8665	-2.5836	2.8493	0.39932	0.35763		3413.21	-2.8368	-3.8702	0.53618	-4.2216	-9.4053	-3.1036	-0.57087	1.0509	-0.585	-0.53315	3.3515	-2.4721
3413.36	4.1989	4.311	2.2848	1.4865	0.25652	2.386	1.3181	4.8857	2.454	2.9028	-3.5796	0.38464		3413.36	-1.8042	-1.8597	1.5772	1.8037	-4.3896	-5.0401	-3.5231	-0.92232	-4.542	0.49706	-2.6023	-8.468
3413.5	11.207	5.3638	1.2965	0.54355	0.32168	1.4371	6.3573	-0.09514	-4.509	5.9557	-1.5586	-0.58835		3413.5	2.2281	-2.8493	2.6178	-5.1709	-7.3737	-4.9778	-1.4766	1.1045	-4.5	-6.4727	-2.5559	-0.46362
3413.65	4.2144	1.416	-3.6917	0.5998	-2.614	-1.5122	2.3962	-4.076	-6.4725	1.008	3.4622	-4.5613		3413.65	-5.7399	-1.8388	-1.3418	3.8544	-4.3576	-1.9168	-8.4313	3.1314	-6.4588	0.55747	-3.5093	-0.45894
3413.8	1.2225	0.46762	-4.6797	2.6553	-4.5505	-2.4617	3.4348	-0.057	-4.4366	-1.9402	-1.517	-5.5343		3413.8	1.2917	2.1718	-2.3018	0.87967	-6.3414	1.1431	-5.3873	-2.8416	0.58137	2.5877	-4.4625	-4.454
3413.94	-1.7693	4.5187	-0.66753	1.7099	-0.48787	-2.4116	-8.5268	6.962	-2.4012	2.111	-0.49635	2.4927		3413.94	0.323	5.1823	-10.262	-3.0951	-5.325	0.20182	-1.3445	-1.8146	-2.3793	2.6179	-6.4155	-6.4487
3414.09	3.2392	-2.4309	-2.6552	-2.2362	-1.426	-0.36177	-2.4887	2.9809	1.6336	4.1616	-0.4758	-3.4803		3414.09	6.354	2.1929	-8.2229	-0.06981	-1.3085	-4.7406	2.697	1.2125	-2.3409	3.6481	-2.3683	-2.4431
3414.24	4.2478	-0.38096	-0.64262	-2.183	-8.365	7.6878	3.5491	3.9998	-1.3321	-0.78828	1.5446	-9.4533		3414.24	6.3846	3.2036	-6.1839	0.95543	1.7082	-8.6841	0.73737	-0.7603	3.6967	-0.3217	-0.32096	-5.4373
3414.38	7.2566	0.66837	-6.6299	-2.1307	-11.305	-4.263	0.58659	-0.98142	0.70167	-1.7387	1.565	1.5737		3414.38	3.415	7.2143	4.8548	-1.0194	-2.2749	-7.6288	-1.2235	-6.7331	-4.2666	-1.2915	-1.2735	-1.4312
3414.53	1.2656	-1.2829	-0.61701	-1.079	-11.245	-6.214	1.6239	2.0373	0.73489	-2.6897	1.5852	0.60069		3414.53	-8.555	1.225	-1.1068	-0.99417	-7.2579	-0.57446	-0.18544	-3.7058	-6.2308	-4.2613	0.77414	-4.4248
3414.68	4.2748	-9.2347	-5.6039	-0.02815	-7.1867	2.8346	0.66085	-4.944	-5.2324	-3.6412	2.6053	-0.3723		3414.68	-9.5253	4.2358	-5.0688	2.031	-1.2408	-4.5212	-1.1486	0.3216	1.8043	-0.23108	0.82188	3.5819
3414.82	3.2842	-4.187	-6.5907	3.022	0.8711	0.88299	5.6976	-5.9253	-1.2002	-1.5933	1.6254	-5.3453		3414.82	2.5041	-0.75341	-5.0311	1.0562	-5.2234	-5.469	-4.1128	2.349	0.83851	-5.2009	-1.1303	1.5889
3414.97	0.29372	-1.1399	-8.5773	-2.9286	-4.0718	-3.0689	4.7341	-7.9067	-3.1685	-0.54589	-0.35472	-11.318		3414.97	-1.4668	2.2574	1.0063	-2.9187	0.79403	-5.4178	-6.0782	-1.6235	0.87195	-7.1707	-3.0823	0.59618
3415.12	-2.6965	-3.0933	-8.5637	-0.87987	-3.0155	-3.0211	-1.2297	-5.8882	-2.1373	-0.49901	4.6651	-4.2913		3415.12	-6.438	3.2683	0.04337	-4.8936	8.8116	-2.3676	-3.0446	-6.5959	-2.0954	-5.1405	-1.0342	2.6037
3415.26	1.3134	-3.0473	-8.5499	-9.8319	-0.95997	-2.9736	5.8062	-4.8697	-5.1066	-3.4527	-4.3152	-2.2643		3415.26	-3.4094	-0.72073	-1.9199	-4.8685	-0.17058	-3.3184	-3.0122	-1.5683	-3.0635	-5.1103	0.01394	-0.38845
3415.41	-10.677	-4.0019	-10.536	-2.7846	-2.9052	-4.9264	8.8419	-3.8513	-6.0764	-3.4068	-2.2955	-5.2373		3415.41	-4.3812	-6.7098	-6.8834	-3.8434	-2.1527	0.72981	-3.9807	-7.5406	-5.0324	-2.08	-4.9378	-4.3804
3415.56	-10.666	-5.9569	-10.522	-1.738	-7.8511	-2.8795	3.8774	-5.8329	-1.0467	-2.3615	-8.276	-2.2103		3415.56	-6.3532	-5.6987	-11.847	0.18168	-3.1346	-0.22289	1.0496	-6.5129	2.998	-9.0498	-2.8895	-2.372
3415.7	-8.6558	-7.9125	-9.5076	-7.6921	-2.7978	-5.8328	-0.08746	-3.8146	-1.0175	0.68333	-3.2566	-0.18326		3415.7	-7.3255	1.3123	-0.81143	3.2067	-3.1164	-2.1765	-7.921	-1.485	-6.9723	2.9804	-5.8412	0.63668
3415.85	-5.6451	-6.8686	-4.4931	-7.6468	-2.7452	-6.7865	-3.0525	0.2037	-4.9887	4.7276	-7.2372	-3.1563		3415.85	-5.2981	-0.67658	1.2241	2.2318	-4.098	-8.131	-3.8927	-6.4572	-3.9434	-0.98943	-2.7928	-4.3544
3416	-4.6343	-2.8252	-0.47851	-4.6023	-4.6933	-5.7404	-4.0179	4.2219	-2.9603	3.7714	-2.218	-1.1292		3416	-0.27091	-0.66544	0.25934	3.2568	2.9205	-8.0865	-6.8654	-2.4292	3.0848	-5.9592	-5.7444	-11.345
3416.14	-6.6233	-2.7824	2.5363	1.4417	-11.642	2.3054	4.0166	0.24011	-0.93246	3.8148	-2.1988	-3.1022		3416.14	-0.24401	1.3458	0.29427	6.2818	-0.06079	-7.0427	-2.839	-4.4012	4.1124	-6.929	-3.6959	-7.3357
3416.29	-2.6121	-1.74	-7.4488	-0.51509	-5.5917	2.351	5.0508	0.25824	4.095	0.85756	-5.1798	-0.07523		3416.29	-3.2174	-2.643	0.3289	1.3068	-9.042	-2.9999	-5.8136	-2.3732	1.1393	-7.8988	-4.6475	1.674
3416.44	-4.6008	-2.6982	-3.4336	2.5275	-6.542	-6.6037	4.0847	1.2763	-0.87803	1.8999	-0.16083	-5.0482		3416.44	-3.191	-6.6317	-4.6368	-2.6682	-0.023	0.04215	-6.7891	-0.34505	-6.8345	-1.8686	-1.599	-1.3159
3416.58	-5.5893	-8.6569	-5.4184	-3.4305	-4.4929	-2.5588	3.1184	3.2944	-0.85148	-2.0583	-2.142	-9.0212		3416.58	-4.1648	-0.62043	-5.6027	-3.6433	7.9961	-4.9166	-6.7656	1.6831	0.19103	-2.8384	-0.55053	-3.3057
3416.73	0.42241	-7.6161	-7.4029	5.6108	-2.4445	1.486	-0.84816	-1.6877	-1.8253	2.9831	-3.1232	-1.9942		3416.73	-5.1389	7.3909	0.43104	-6.6183	6.0154	-6.8762	-4.743	-1.2886	-1.784	-2.8082	-7.5021	0.70489
3416.88	1.4343	-1.5757	-4.3873	6.6515	-3.3968	-2.4696	3.185	-5.6697	-6.7996	1.024	-2.1045	-4.9672		3416.88	-4.1133	1.4023	5.4645	-5.5934	0.03478	-6.8366	-8.7213	-0.26032	-6.7597	-4.778	-1.4536	-2.2843
3417.02	-4.5537	0.46413	2.6285	4.6916	-1.3498	0.5746	5.218	-4.6518	2.2257	-7.9356	-2.0859	-5.9402		3417.02	-0.08785	-4.5862	-1.5023	-8.5684	-3.9457	-0.79773	-6.7004	-1.2319	-1.7361	-2.7478	1.5948	-1.2732
3417.17	-5.5415	-0.49651	6.6444	2.7311	-2.3035	-3.3815	6.2507	-7.634	4.2505	-3.8957	6.9326	-4.9132		3417.17	3.9373	-7.5747	-3.4694	-4.5435	-1.926	3.2404	-5.6804	-0.20352	2.287	2.2824	4.6431	-8.2619
3417.32	-2.5291	-6.4576	-3.3394	2.77	-1.2577	-6.3378	5.2832	-3.6161	-1.725	-1.8562	6.9511	2.1138		3417.32	2.9623	-0.5632	-1.4368	1.4814	2.0939	-1.7222	-5.6613	-1.175	-0.69048	0.31264	-3.3086	-3.2503
3417.46	-0.51658	-4.4192	-4.3232	-3.1917	-5.2127	-1.2944	4.3155	-4.5984	-8.7009	-4.8172	3.9694	0.14082		3417.46	1.9871	-3.5516	3.5955	0.50627	0.11384	0.31444	1.357	1.8535	-3.6686	-4.6572	-1.2603	-7.2384
3417.61	-0.50387	-7.3813	0.69326	-4.154	0.83173	-1.2513	-5.6525	-2.5807	-1.6772	-4.7787	-9.0123	-4.8322		3417.61	1.0116	-7.54	0.62758	-4.4688	-3.866	0.3504	-2.6256	4.8821	-7.6472	-2.6269	3.7879	-2.2263
3417.76	-2.491	-8.3438	-4.2902	5.8831	4.8755	2.7916	-1.6207	-0.56298	3.3461	-3.7406	0.00585	-9.8052		3417.76	2.0359	-2.5283	-3.3406	0.55602	-2.8458	-3.6143	-5.6089	2.9108	-0.6264	-2.5967	1.836	-2.2139
3417.9	-2.478	-9.3069	-10.273	2.9197	0.91867	-6.1658	3.4109	-4.5453	5.369	-5.703	4.0239	-6.7782		3417.9	2.06	-4.5166	-1.3091	-2.4191	-0.82537	0.4203	-6.5931	-1.0605	-3.6061	1.4335	-1.116	-6.2012
3418.05	-3.4648	-2.2703	-2.2565	0.95567	-2.0388	-6.1235	-1.5578	-3.5277	3.3916	2.3342	5.0419	-7.7512		3418.05	-3.9161	-7.5049	-0.27791	-4.3943	5.1952	3.4543	1.422	0.9683	-1.5864	-1.5363	-4.068	-6.1883
3418.2	-3.4514	-3.2342	2.7606	-8.0089	-4.9969	-6.0814	-3.5266	-7.5102	3.4138	-1.629	0.05987	-4.7242		3418.2	0.10758	-6.4931	-6.2469	0.63058	7.2159	2.4876	-0.56369	-1.0029	-0.56719	-8.5061	-2.0201	-3.1751
3418.34	1.5621	-1.1986	5.7778	-3.974	-8.9556	-2.0395	-0.49575	-0.49268	4.4356	-2.5927	-0.92229	-6.6971		3418.34	3.1311	0.5188	2.7838	2.6554	1.2367	0.5203	-6.5501	-0.97396	4.4515	0.52409	8.0276	1.8383
3418.49	-2.4242	-0.16345	2.7952	-2.9397	-7.9148	-2.998	2.5349	3.5248	-2.5429	-1.5568	-1.9045	-2.6701		3418.49	-0.84562	-2.4693	2.8142	3.6802	-3.7423	-2.4476	-8.5373	-2.945	3.4697	2.5543	0.07524	0.85194
3418.64	-0.41032	0.87128	2.8127	-2.9059	-3.8747	-0.95662	-9.4346	3.5422	-5.5218	-1.5214	-0.88684	-6.6431		3418.64	0.1775	-2.4574	-4.1556	-1.2949	-1.7212	1.5839	0.47481	0.08402	4.4875	-7.4155	2.1228	5.8659
3418.78	-0.39631	-1.0944	-7.1696	-2.8726	-2.8352	-1.9155	-4.4044	1.5596	-5.501	-3.4864	4.1308	-4.6161		3418.78	3.2004	0.55463	-0.12574	-3.2701	-0.7	-6.3852	-0.51378	1.1131	1.5047	-3.3853	1.1701	2.88
3418.93	-0.38214	-5.0606	-5.1517	-3.8399	-5.7962	-9.8747	1.6256	1.577	0.51941	-4.4518	8.1483	-6.5891		3418.93	-3.7768	3.5667	1.9039	-5.2453	-0.67862	-4.3548	-2.5031	7.1422	-7.4785	6.6449	-0.7826	0.89445
3419.08	4.6322	-5.0272	-2.1337	-6.8076	-3.7579	-5.8341	2.6554	5.5943	1.5395	2.5824	3.1657	-5.5621		3419.08	-2.7543	4.5787	1.9333	-3.2205	-0.6571	-4.325	0.50695	-3.8286	-3.4622	0.67512	4.2645	-6.0909
3419.22	0.64668	-2.9942	-2.1156	-1.7759	-3.7201	-3.7938	-4.315	1.6116	1.5593	-2.3838	-0.81688	-6.5351		3419.22	1.2681	2.5909	3.9624	0.80428	1.3645	1.7043	-3.4837	3.2007	3.5537	-1.2947	4.3115	-4.076
3419.37	-4.3387	3.0384	-4.0973	1.2553	-0.6828	-10.754	1.7144	-2.3712	-0.42124	0.64951	-2.7996	-6.5081		3419.37	-0.70965	1.6031	2.9913	-2.1709	2.3863	1.7331	-3.475	2.23	-0.43079	1.7355	2.3583	-2.0608
3419.52	-8.3239	-0.92946	-1.0788	2.286	-1.6461	-7.7138	-4.2564	-2.3539	-0.40209	3.6824	-0.78236	-9.4811		3419.52	-0.6876	8.6153	4.02	-3.1462	1.4083	2.7614	-0.46691	-2.7407	-3.4157	-0.23426	3.4049	-7.0454
3419.66	-2.3089	4.1023	-0.06019	-0.68376	-4.61	0.32582	1.7725	-2.3368	-2.3833	-0.28502	-3.7652	-8.4541		3419.66	8.3343	-0.37244	3.0484	-1.1214	4.4303	-0.21083	1.5405	-2.7113	-1.4011	0.79595	0.45141	-4.0297
3419.81	-5.2938	1.1336	4.9586	-9.654	-2.5743	0.3652	0.80127	2.6804	-0.36473	6.7471	-6.7481	-7.4271		3419.81	3.356	0.63988	-3.9235	0.90339	-0.5475	2.8165	-5.4526	-1.6818	-6.3869	1.8262	1.4977	-8.0138
3419.96	-1.2786	0.1645	5.9775	1.3753	1.4607	0.40434	-2.1702	-2.3025	2.6535	-1.2211	-6.7311	-5.4001		3419.96	3.3776	-0.34775	-9.8956	-2.0718	3.4748	2.8433	-3.4464	1.3477	-2.373	1.8564	2.5438	-8.9977
3420.1	0.73683	-4.805	-0.00346	0.40405	0.49528	-3.5568	-2.1418	0.71457	-0.32856	1.8102	0.28582	-7.3731		3420.1	1.399	-3.3353	-4.8679	-11.047	5.4973	-0.13027	-5.4408	6.3773	-1.3595	-1.1134	1.5898	-2.9813
3420.25	-1.2476	-2.7749	4.0157	-1.5676	1.5293	-0.51809	-7.1137	1.7316	-3.3109	0.84116	3.3027	-6.3461		3420.25	0.42031	1.6771	0.1595	-2.0223	0.51987	0.8957	1.5643	10.407	-3.3464	-3.0832	-4.3645	-0.96472
3420.4	-3.2319	2.2548	1.0351	1.4603	-0.43718	-1.4797	-5.0857	0.74862	-5.2935	1.8717	-1.6805	-4.3191		3420.4	0.44144	2.6897	3.1867	1.0024	1.5426	-4.0788	2.5688	4.4366	-1.3337	-3.053	-2.319	-5.9479
3420.54	1.784	3.2841	4.0546	-1.5123	-10.404	-1.4415	-5.058	-1.2344	-4.2764	6.9019	6.3362	-3.2921		3420.54	1.4624	4.7022	2.2136	4.0272	4.5654	-0.05362	1.5728	1.4664	4.6787	-7.0228	-1.2736	2.0692
3420.69	-0.20004	0.31307	2.0742	-0.48532	-0.37167	0.59652	-3.0304	-0.21745	-9.2596	-0.06826	-0.64714	-6.265		3420.69	5.4833	0.71483	3.2404	3.0519	5.5884	4.9711	4.5762	2.4962	-1.3092	-3.9926	-0.22852	2.0866
3420.84	-3.1839	4.3416	8.094	3.5412	-0.33967	0.63426	-5.0031	3.7995	-7.2431	-3.0388	4.3695	-6.238		3420.84	2.504	-1.2725	-3.7331	6.0767	-3.3885	-5.0045	-2.4209	-0.47396	3.7025	-0.9624	-5.1836	0.10412
3420.98	-3.1676	5.3698	3.114	2.5673	-4.3082	0.67177	2.0241	5.8163	-3.2268	-1.0097	-0.61402	-6.211		3420.98	-0.47541	-6.2598	-0.70687	4.1014	-0.36524	-2.9805	0.58152	-3.4441	-3.2861	-1.9322	-4.1389	4.1219
3421.13	-4.1511	4.3976	-3.8659	0.59302	-5.2771	2.7091	-2.9489	2.8332	-8.2107	0.01895	-0.59756	-4.184		3421.13	-3.4549	-0.24702	0.31917	2.1262	4.6581	0.04311	6.5834	-2.4141	3.725	1.098	-2.0945	1.1399
3421.28	6.8654	0.42499	-4.8457	2.6183	1.7534	3.7461	-3.9221	-0.14997	-2.195	-0.95271	1.4188	-1.157		3421.28	2.5654	-3.2342	2.345	-0.84907	0.68163	-0.9336	5.5848	-0.38408	5.7358	-5.8718	0.94971	0.1582
3421.42	8.8822	3.452	4.1747	-0.35686	-0.21648	0.78296	-3.8955	3.8668	0.82058	-1.9247	-1.5648	-3.13		3421.42	4.5856	-0.22135	6.3706	-4.8243	-4.2948	-4.9106	10.586	-0.35401	1.7463	-2.8416	0.99368	-4.8233
3421.57	3.8991	2.4787	1.1952	-5.3324	4.8131	4.8196	-0.86906	-0.1164	-0.16412	-3.8971	-4.5486	-5.103		3421.57	2.6057	-3.2084	2.396	1.2004	1.729	-2.888	2.5862	-1.3239	-2.2434	-3.8114	-2.9626	-4.8046
3421.72	-4.0839	1.505	2.2158	3.6916	7.8423	6.856	-3.8428	-3.0997	-5.1491	-5.8698	4.4676	-8.076		3421.72	-1.3743	-3.1955	1.4211	-1.7748	7.7529	2.1343	0.58625	1.7063	-0.2335	-6.7812	2.0809	-0.78565
3421.86	0.93323	1.531	3.2366	0.71528	-0.12899	2.8921	3.1833	-2.0829	-5.1342	-5.8429	6.4838	-3.049		3421.86	-1.3544	-3.1825	2.4461	1.2499	0.77687	1.1564	-1.4142	0.73651	0.77619	-0.75095	4.1241	-0.76648
3422.01	3.9505	-4.4434	-2.7425	-2.2615	-0.10073	1.9281	0.20914	0.93375	-9.1196	-9.8163	-0.50014	-1.022		3422.01	-0.33463	3.8306	-0.52919	-4.7253	-0.199	0.1781	0.58498	2.7668	5.7856	4.2793	2.1671	-2.7471
3422.16	4.968	-6.4181	0.2786	-3.2386	0.92709	6.9638	3.2349	-1.0496	-5.1052	-1.7901	1.5159	-6.995		3422.16	-0.31495	4.8437	-2.5047	-3.7006	2.8252	0.19958	1.5837	-1.2029	2.7948	-3.6905	6.2098	-6.7275
3422.3	-6.0145	0.6068	0.29981	-6.2161	0.95448	-2.0006	1.2604	-6.0329	2.9089	3.2358	4.5318	-0.96797		3422.3	-3.2954	6.8569	-1.4804	-3.6758	5.8496	-3.7792	7.582	0.82749	2.8037	-2.6603	10.252	-0.70761
3422.45	-3.9967	-3.3686	5.3212	0.80603	-0.01856	-3.9653	5.2858	-5.0163	-3.0771	0.26141	7.5477	-2.941		3422.45	-4.2759	1.8701	3.5438	1.3489	3.8741	1.2418	7.58	5.8579	10.812	1.3699	1.2943	5.3125
3422.6	1.0211	-1.3444	1.3426	-5.1722	8.008	4.0698	1.311	-0.99974	-4.0634	-0.71335	6.5636	-2.914		3422.6	-0.25652	2.8834	6.5677	4.3737	0.89874	5.2625	2.5775	7.8884	6.8209	-1.5999	-1.6638	6.3327
3422.74	-4.9609	1.6795	3.3643	0.84919	4.0341	5.1047	-2.664	-2.9832	-3.0498	2.3116	2.5794	-3.887		3422.74	-3.2372	-2.1033	-1.4086	6.3984	-1.0765	5.283	2.5747	5.9189	-1.1708	-1.5697	-1.6222	7.3533
3422.89	-3.9428	5.7031	6.386	1.8702	5.0598	5.1393	1.3608	-5.9666	-1.0365	6.3362	-6.4049	-0.85995		3422.89	2.782	-1.0899	-3.3851	-2.5768	-0.05166	6.3033	4.5715	2.9495	-2.1627	-2.5395	4.4191	-0.62602
3423.04	-3.9245	-1.2737	8.4079	-0.10908	1.0851	3.1738	-2.6145	-4.9501	-1.0233	-3.6396	-1.3892	-0.83294		3423.04	3.8011	4.9235	0.6382	-6.5521	-3.0267	6.3233	3.568	4.9801	-0.15484	3.4907	-3.5399	-1.6051
3423.18	0.09385	4.7493	5.4299	5.9113	0.10999	7.2081	5.4101	0.06639	3.9897	0.3844	1.6264	-3.8059		3423.18	3.8201	-0.06299	-4.3387	-4.5273	0.99843	7.3432	0.56416	1.0108	-1.1472	2.5209	0.50081	-8.5839
3423.33	2.1124	-0.22814	1.4521	3.9313	4.1345	5.2421	-3.5656	-0.91714	8.0025	1.408	-5.358	-5.7789		3423.33	0.83911	-1.0495	1.6842	-7.5025	2.0237	7.3629	0.55997	5.0416	3.8603	-1.4489	0.54123	4.4375
3423.48	-4.869	5.7942	2.4744	4.9509	8.1586	0.27597	-2.5414	4.0993	4.0151	0.43139	-5.3425	-0.75192		3423.48	0.858	-1.0359	-2.293	-5.4777	-3.951	-0.61758	-0.44454	6.0723	-2.1323	1.5813	1.5813	3.4591
3423.62	-1.8502	2.8161	-0.50321	2.9703	4.1823	-0.69038	5.4827	-4.8843	2.0275	3.4544	-3.327	-5.7249		3423.62	2.8768	-3.0222	-6.2705	-2.453	-5.9255	5.4018	-6.4494	4.1032	-1.1252	-4.3885	0.62114	5.4809
3423.77	3.1687	2.8378	3.5193	-1.0107	1.2057	0.34306	4.5066	-1.8678	0.03982	1.4772	2.6884	-4.6979		3423.77	1.8956	3.9915	-3.2481	4.5718	-7.9	2.421	4.5455	6.1341	-2.1182	1.6417	2.6606	-1.4971
3423.91	-1.8122	-1.1408	4.542	-5.992	-1.7713	2.3763	3.5303	-0.85144	2.0519	-0.5004	-0.29626	0.3291		3423.91	-3.0857	4.0052	2.7741	1.5966	-5.8743	3.44	7.5401	3.165	-1.1113	-2.3281	1.6998	4.5251
3424.06	-2.7931	-1.1198	6.5648	-6.9736	-0.74869	2.4094	0.5539	2.1649	6.0639	2.5217	-3.281	-0.6439		3424.06	-4.0671	-0.98099	0.79605	1.6214	-3.8484	2.459	-3.4655	-3.804	3.8954	-3.2979	3.7387	9.5476
3424.21	-2.7738	0.90099	8.5878	0.04452	1.2736	5.4422	1.5773	-1.8187	5.0757	2.5436	-6.2657	-0.61689		3424.21	4.9515	3.0329	-1.1821	-3.3538	-0.82251	2.4778	-0.47149	-6.773	-0.098	0.73235	4.7772	-3.4298
3424.35	-1.7543	0.92147	5.6109	4.0623	0.29547	6.4749	7.6006	-9.8024	6.0873	-3.4348	-9.2505	-1.5899		3424.35	-0.03004	3.0468	-4.1605	-4.329	-0.79646	0.49643	7.5223	-3.7419	-3.0916	-2.2374	2.8154	1.5931
3424.5	-11.735	-2.0584	3.6341	5.0798	3.317	-0.49268	-0.37623	-9.7861	-1.9012	-1.4135	0.76468	-6.5629		3424.5	1.9884	-2.9393	1.861	-2.3042	-4.7703	7.515	5.5159	-0.71082	-7.0852	0.79277	-2.1467	7.6161
3424.65	-3.7151	-4.0385	5.6574	8.097	1.3382	-2.4604	3.6468	-1.7698	-0.88981	-1.3925	0.7798	-3.5359		3424.65	-2.9932	-2.9252	-0.11774	-5.2793	-6.744	1.5335	2.5092	1.3203	-1.079	2.823	-7.1092	1.6394
3424.79	-2.6953	-2.0188	12.681	8.1139	1.3591	-7.4283	3.6696	1.2465	4.1214	-4.3718	-1.2051	-0.50887		3424.79	0.02518	-1.9112	2.9034	4.7455	-9.7176	7.5519	5.5023	1.3516	1.9271	-5.1468	-5.0719	-0.33714
3424.94	1.3246	-1.9995	5.7044	5.1306	-1.6204	-10.396	-6.3077	9.2628	0.1325	-6.3514	-1.1901	-1.4819		3424.94	1.0435	-3.8971	-3.0757	1.7703	-3.6911	4.5702	3.4952	-1.6172	1.9331	-3.1166	-4.0351	1.6865
3425.09	-1.6553	1.0196	-6.2719	5.1469	4.3999	-4.3648	-0.28509	4.2791	2.1435	0.66883	-3.1751	-2.4549		3425.09	5.0618	-3.8829	-3.0549	-4.2048	-2.6645	7.5884	-2.5122	-1.5859	-0.06096	3.9136	3.0015	2.7104
3425.23	-4.6352	-0.96166	-1.248	1.163	-0.58026	-3.3333	-0.26265	0.29529	2.1543	1.6887	1.8398	-0.42785		3425.23	4.08	0.13136	1.9657	2.82	1.3622	5.6066	-2.5197	-0.55451	-4.0551	-2.0562	-0.96232	0.73449
3425.38	-4.6149	-2.9431	1.7759	-2.8212	-0.56069	-2.3019	-0.24035	-1.6885	3.165	-0.29159	0.8547	-1.4008		3425.38	3.0982	3.1457	3.9862	3.8449	1.3891	3.6248	3.4726	2.4769	-2.0494	-3.026	-2.9265	-0.24123
3425.53	-4.5945	4.0751	-2.2	2.1944	0.45857	-4.2708	-1.2182	-0.67227	1.1756	-0.2722	8.8695	0.62616		3425.53	-3.8836	0.16	8.0065	-1.1302	-5.584	-2.3571	-0.53533	-1.4917	-0.04368	-1.9958	-0.89097	-4.2167
3425.67	-4.574	1.0931	0.8242	-3.7903	-1.5225	-0.23985	-3.1961	-1.6561	-0.81388	-0.25305	3.8844	5.6532		3425.67	-2.8655	1.1744	7.0266	-1.1054	-1.5569	-2.3391	7.4566	-6.4602	-0.03807	-1.9656	-2.8558	-4.1921
3425.82	-2.5533	2.1108	0.84852	-4.7752	-2.5038	1.7909	4.8258	-2.6399	3.1965	-4.2342	5.8991	-1.3198		3425.82	-1.8474	-0.81114	8.0466	-0.08046	-4.5297	-5.3211	7.4484	0.57137	-3.0325	-3.9354	-2.821	-5.1672
3425.97	-3.5325	9.1283	-2.127	-7.7604	-6.4855	2.8215	5.8475	-6.6237	3.2068	2.7845	2.9138	-6.2928		3425.97	-3.8293	-8.7966	6.0664	0.94444	-4.5024	2.697	13.44	-5.397	2.973	-4.9052	5.2134	-5.1421
3426.11	-0.51167	7.1456	-9.1025	-4.7458	-4.4674	-1.1481	8.8692	-4.6076	-2.783	0.80287	-4.0715	-1.2658		3426.11	-4.8113	-0.78206	2.0861	0.96935	0.52495	4.715	10.431	0.63458	-1.0215	-0.87496	-1.7525	-1.1169
3426.26	-2.4907	1.1625	-2.0778	-3.7315	4.5504	-3.1179	7.8907	-1.5914	-0.77295	0.82103	-1.0568	-1.2388		3426.26	-0.79324	-3.7674	2.1056	-1.0057	0.55246	4.733	6.4228	2.6663	-6.0161	-5.8448	-0.71876	-1.0914
3426.41	-2.4696	-4.8207	3.947	-3.7174	2.5679	-4.0878	0.91213	-0.57529	11.237	-2.1611	-2.0422	-2.2118		3426.41	-0.77522	-9.7528	4.125	-0.98079	1.5801	-4.249	10.414	-3.302	-0.01073	1.1855	-4.6854	-3.0658
3426.55	1.5517	1.1958	-4.0281	-5.7035	-2.4149	-2.0579	9.9334	0.44084	6.2469	3.8566	3.9723	-4.1848		3426.55	0.24278	-5.738	-1.8557	0.04416	0.60779	-5.231	7.4051	-6.2703	0.99463	-3.7843	-3.6524	0.96009
3426.7	3.573	2.212	-3.003	0.31014	-2.398	2.9718	2.9546	1.4569	-2.7432	0.87407	-1.0131	-7.1578		3426.7	-1.7392	-0.72323	0.16335	-2.9309	1.6356	-5.213	1.3961	-2.2385	-2.9311e-05	-1.7541	-0.61975	-4.0139
3426.85	0.59445	-1.7719	-6.9778	-2.6764	-1.3813	5.0013	0.97564	0.47305	0.26652	-2.1087	-7.9986	-2.1308		3426.85	4.2788	0.29162	-8.8177	-1.9059	2.6636	-6.1949	2.387	-3.2066	-2.9947	3.2761	-0.58749	4.0123
3426.99	2.616	-5.7561	-8.9526	-0.6632	-2.3649	-1.9694	-1.0034	-5.5109	-5.7238	1.9083	-1.9842	0.89623		3426.99	-0.70327	-1.6935	-6.7989	1.1191	-5.3084	-7.1768	5.3778	-6.1747	3.0106	-1.6937	2.4444	0.03876
3427.14	-3.3623	2.2594	-4.9272	-0.65018	3.6513	0.05983	7.0174	-5.4948	2.2858	1.9251	4.0302	2.9232		3427.14	3.3147	-7.6785	-3.7802	4.1441	-6.2803	-6.1586	7.3685	-2.1428	4.0159	-5.6635	-2.5241	1.0654
3427.29	-1.3405	3.2748	-5.9017	2.3626	4.6672	-1.9112	-0.96189	-4.4787	3.2953	0.9416	1.0446	-0.04976		3427.29	0.33266	-3.6635	-4.7617	0.16906	-5.252	-4.1404	11.359	-0.11079	-2.9788	-0.6333	-3.4929	2.0921
3427.43	-2.3186	4.2899	-0.87605	-1.6248	2.6829	1.1177	2.0587	-0.46263	2.3048	-3.0421	5.059	-8.0228		3427.43	0.35062	-7.6484	2.2567	0.19408	0.77634	-1.1221	6.3496	0.92124	2.0265	0.3969	1.5379	-1.8809
3427.58	-2.2966	7.3048	1.1497	2.3877	0.69828	3.1464	1.0792	-2.4466	4.3142	0.97406	4.0733	0.00425		3427.58	1.3686	-6.6333	0.27502	-0.78088	-0.1952	-1.1038	-1.6598	2.9533	3.0319	-3.5729	7.5683	0.14626
3427.73	0.72548	4.3195	-1.8245	1.3999	1.7135	2.1749	-5.9004	4.5695	-0.67646	3.99	-3.9124	2.0313		3427.73	-1.6134	4.3819	-1.7068	5.2442	-4.1666	-0.08539	-2.6694	-1.0146	-0.96277	-5.5427	2.5983	1.1736
3427.87	0.7477	7.334	0.20151	3.4119	-0.27158	3.2032	-1.8801	2.5855	3.3328	4.0057	0.10185	1.0583		3427.87	-4.5955	7.3972	6.3112	0.26923	-3.138	-3.0669	12.321	-0.98244	2.0426	2.4875	-1.372	4.2011
3428.02	1.77	9.3483	-0.77242	2.4238	2.7431	-3.7686	-0.85994	0.60157	-0.65791	4.0212	-1.8839	1.0853		3428.02	0.42253	0.41248	8.3291	-1.7057	-0.10921	-0.04834	13.311	-0.95024	-1.952	5.5177	-2.3428	5.2288
3428.17	5.7925	10.362	0.25377	4.4354	1.7577	-1.7406	2.1601	4.6176	5.3513	6.0365	1.1303	2.1123		3428.17	-2.5595	-1.5722	6.3469	-0.68061	0.91966	-2.0297	9.3017	-1.918	2.0534	-0.45206	9.6861	9.2567
3428.31	-0.18501	8.3762	1.2801	8.4469	4.7719	-1.7127	5.1801	3.6336	3.3605	0.05161	-3.8556	0.13929		3428.31	-6.5415	5.4433	4.3645	0.3445	1.9486	-8.0109	3.292	0.11427	-2.9411	0.57814	5.7146	6.2848
3428.46	-4.1624	8.3899	-0.69352	0.45827	1.786	-3.685	3.2	-1.3503	0.36958	0.06653	-5.8414	-0.83371		3428.46	1.4766	-2.5412	4.3821	0.36962	-3.0223	0.00796	5.2823	2.1466	-1.9356	-2.3917	1.7427	2.313
3428.61	-2.1396	2.4034	0.333	-4.5306	1.7999	4.3425	4.2198	2.6657	-0.62133	-4.9187	-8.8273	-0.8067		3428.61	5.4946	-0.5257	4.3995	-0.60525	-2.9931	2.0269	4.2726	1.1789	-1.93	-1.3614	4.7705	-3.6586
3428.75	-0.11678	0.41666	5.3596	-10.52	2.8135	-1.6301	6.2395	-5.3183	-3.6123	2.0958	-9.8132	0.2203		3428.75	-0.48731	-2.5101	3.4168	2.4199	5.0361	-1.954	-2.7371	-3.7887	2.0756	3.6688	1.7978	0.37
3428.9	-4.0938	7.4298	2.3864	-4.5087	5.827	1.3972	3.2591	-5.3023	-6.6032	1.1101	-2.7992	-1.7527		3428.9	3.5308	-1.4944	1.434	2.4451	-3.9345	1.0653	1.2532	-4.7562	0.08133	7.699	3.8248	-3.6012
3429.05	-0.07078	1.4427	-3.5868	-4.498	-0.15975	2.4242	3.2786	0.71372	-8.5942	3.1243	0.21484	-4.7257		3429.05	1.5489	3.5213	-7.5489	-1.5297	-8.905	0.08461	8.2435	0.27627	6.0871	1.7292	1.8514	-4.5723
3429.19	-4.0476	5.4554	-1.5598	-1.4875	1.8533	2.4512	4.2981	-1.2703	0.41475	-2.8617	0.22884	-5.6987		3429.19	2.567	-4.4629	-2.5319	-4.5045	-9.8755	0.10409	2.2339	3.3088	1.0929	-0.24062	2.8776	-3.5432
3429.34	-10.024	5.468	-1.5328	0.52291	-0.13379	-2.5221	0.31741	0.74573	5.4237	2.1521	-2.7572	1.3283		3429.34	6.5852	-2.4471	1.4849	3.5207	-3.8458	-2.8763	-3.7757	0.34135	5.0988	-3.2104	1.9034	-3.5139
3429.49	-1.001	2.4804	0.49439	1.5332	1.8789	-7.4954	2.3367	0.76174	1.4327	5.1658	1.2568	-1.6447		3429.49	-1.3966	-4.4312	3.5017	-0.45409	0.18395	1.1435	0.21466	0.37395	5.1048	-4.1802	1.9288	-2.4844
3429.63	6.0224	0.49259	-6.4783	0.54329	-1.1086	-0.46897	-1.6441	-0.22226	-1.5584	4.1793	2.2707	-4.6177		3429.63	3.6217	-1.4153	1.5184	-10.429	0.2138	1.1634	3.2051	0.40659	0.11082	-2.15	-0.04613	1.5452
3429.78	0.04595	-0.49536	-4.451	0.55327	7.9038	2.5574	-5.625	0.79374	-1.5494	4.1926	-3.7154	-1.5907		3429.78	2.6399	1.6008	6.5349	-6.4036	2.2438	-2.8165	-0.80439	-1.5607	6.117	1.8802	2.9785	0.57497
3429.93	0.06958	1.5165	0.57651	2.5631	-4.084	1.5835	-4.606	1.8097	2.4595	-1.7942	-4.7015	-5.5636		3429.93	-3.3417	5.6168	12.551	0.62172	-4.7262	0.20376	3.1862	-1.528	5.1232	3.9104	2.0028	-5.3951
3430.07	-0.90668	1.5282	0.60409	-0.42715	1.928	-0.39044	0.41292	5.8257	7.4684	1.2188	-1.6877	-0.53664		3430.07	-4.3234	2.633	0.56778	1.647	-5.6961	4.2242	4.1768	1.5047	0.12952	3.9406	5.0266	-9.3649
3430.22	-1.8829	-0.46021	-0.36822	-4.4176	1.9399	-0.36455	2.4318	2.8417	5.4774	3.2316	1.3262	-0.50963		3430.22	-1.305	2.6492	-2.4159	0.67235	-5.6658	5.2448	8.1675	-1.4625	1.136	0.97083	4.0501	-3.3346
3430.37	-1.8589	2.5512	-0.34044	6.5919	4.9516	5.6612	0.45059	6.8577	-3.5137	-5.7557	-1.66	-3.4826		3430.37	-4.2866	3.6654	0.60025	4.6977	-2.6355	7.2655	5.1582	3.5704	0.14249	3.001	1.0732	-2.3042
3430.51	-4.8349	3.5624	2.6875	1.6013	9.9631	6.6868	-1.5307	0.87375	-6.5048	0.25684	-1.6462	-5.4556		3430.51	-0.26807	0.68173	3.6163	2.7231	0.39491	-8.7135	-1.8509	1.6032	2.1491	-2.9688	6.0959	-2.2736
3430.66	2.1892	4.5735	2.7154	-3.3894	1.9745	3.7123	1.488	-2.1102	-3.4958	6.2692	3.3676	-2.4286		3430.66	-4.2495	4.6981	4.6324	-0.25156	4.4254	-2.6924	-1.86	-0.36385	-0.84411	5.0614	8.1182	-3.2428
3430.81	9.2134	-1.4155	2.7435	-0.3803	-0.01421	1.7376	-2.4934	0.90576	2.5132	4.2815	6.3813	-3.4016		3430.81	-1.231	2.7145	-3.3517	0.77384	6.456	3.329	2.131	1.6691	4.1628	4.0917	0.14017	-1.2118
3430.95	-1.7623	-0.4047	1.7717	2.6287	2.9969	3.7628	-1.4749	-2.0782	5.5222	2.2936	5.3951	-0.3746		3430.95	-3.2123	1.731	-1.3359	2.7993	3.4867	0.35051	-2.8779	-0.29792	6.1698	0.12186	-0.83829	-3.1807
3431.1	-2.7379	1.606	-2.2	-0.36231	-0.99209	3.7878	-0.45645	-0.06222	-0.46881	1.3056	-3.5912	-2.3476		3431.1	-3.1936	-1.2524	4.6799	-2.1753	1.5175	1.3722	-3.8867	-2.2649	2.1769	0.15207	-2.8171	0.85053
3431.25	3.2865	4.6165	1.8284	-1.3535	7.0188	4.8127	-0.43806	-1.0462	2.5402	-1.6826	1.4225	-1.3206		3431.25	1.8251	4.7642	3.6956	-4.1498	-1.4516	-1.6058	-11.895	-4.2318	5.1841	2.1823	0.20362	-0.11805
3431.39	-2.6889	-3.3731	3.8569	-3.3447	11.029	0.83748	-3.4197	4.9698	1.5493	0.32911	2.4362	4.7064		3431.39	-1.1561	-3.2191	5.7112	-5.1243	2.5793	-1.5837	-5.9039	-9.1988	1.1915	-1.7875	-3.776	0.91353
3431.54	-3.6642	-3.3628	1.8855	-5.3361	1.0401	0.86212	0.59856	0.98584	2.5584	0.34069	-0.5501	1.7334		3431.54	4.8628	-7.2024	3.7267	-5.0988	2.6104	-2.5613	-5.9123	-9.1656	-4.801	-7.7573	-2.756	1.9453
3431.69	-2.6395	1.6473	7.9141	3.6725	7.0506	0.88663	-1.3832	-4.9981	0.56753	0.35214	3.4636	1.7604		3431.69	4.8817	-1.1856	-5.2579	-10.073	-0.35846	-0.53869	-9.9206	1.8675	-8.7933	-3.7271	-1.7364	-4.0228
3431.83	1.3853	0.65729	2.9429	2.681	7.061	-0.08899	-3.3651	-0.9821	2.5767	1.3635	-3.5228	1.7874		3431.83	0.90065	5.8313	-0.24249	-3.0478	0.67278	5.4841	-1.9287	-0.09925	-0.78554	-4.6969	-0.71721	-0.99079
3431.98	2.4102	0.66718	-2.0282	2.6894	2.0712	-3.0647	-1.3469	6.0339	5.5859	2.3747	-1.5092	-0.18556		3431.98	1.9197	3.8482	-2.2272	-2.0222	2.7041	4.5072	-3.9367	-4.066	-5.7776	-8.6667	0.30162	-3.9586
3432.13	-0.56477	-1.3231	-3.9993	2.6978	6.0814	-2.0406	-1.3289	7.05	-2.4048	1.3858	1.5045	0.84145		3432.13	-0.06119	2.8652	-1.2119	-3.9966	-0.2645	4.5304	-8.9446	-5.0327	-6.7695	-7.6365	2.3201	-4.9262
3432.27	-3.5397	-5.3134	1.0298	1.706	3.0915	-3.0166	-0.31088	2.066	1.6044	5.3967	1.5181	-3.1315		3432.27	-1.042	-4.1178	0.80324	1.029	7.767	-1.446	-6.9523	-11.999	0.23874	-7.6063	-2.6619	-1.8937
3432.42	-0.51453	6.6961	0.05896	-2.2858	3.1014	-4.9928	-1.2929	-4.9179	2.6138	4.4076	2.5317	-5.1045		3432.42	4.9772	-1.1006	0.81835	4.0546	-1.2014	0.5777	-6.9599	-0.96609	-2.7529	-6.5761	0.35579	1.1389
3432.57	-1.4893	3.7055	-5.9118	-1.2777	3.1113	-2.969	-2.275	-3.9018	-1.3768	1.4184	0.54526	3.9225		3432.57	2.9966	1.9165	-8.1666	2.0803	0.83024	-0.3983	-5.9673	5.0673	-3.7443	-0.54586	0.37308	1.1717
3432.71	0.53605	-3.2852	1.1175	3.7304	1.121	-1.9454	0.74286	1.1142	-3.3674	0.429	2.5588	2.9495		3432.71	-2.9841	3.9338	-5.1516	-1.894	-1.138	-2.3741	-4.9745	-1.8993	-2.7356	5.4843	-2.61	4.2047
3432.86	-0.43853	-4.276	-0.85303	2.7384	-2.8693	0.07807	0.76068	-4.8697	-2.3579	2.4395	0.5724	-4.0235		3432.86	-3.9646	-1.0489	2.8633	3.1317	-4.1062	0.65043	-1.9816	-2.8658	-2.7267	-4.4855	-4.5935	-2.7622
3433.01	0.58696	-1.2669	-7.8235	6.7463	4.1403	5.1014	0.77847	-0.8536	-0.34832	1.45	-2.414	-4.9965		3433.01	-5.9451	2.9684	6.8782	-4.8426	0.92574	-0.32483	-4.9885	-5.8324	-3.7176	0.54476	-2.5773	-2.729
3433.15	5.6125	-6.2579	-5.7939	11.754	5.1498	2.1247	3.7962	5.1625	1.6613	-0.53966	-3.4005	1.0305		3433.15	-0.92544	0.98583	4.893	-5.8168	-4.0423	-4.2998	3.0048	-3.7988	-2.7084	4.575	-1.5616	-0.69557
3433.3	-0.36181	-4.249	-1.7642	3.762	5.1593	0.14781	2.8139	-1.8214	4.671	-0.52941	-4.387	-4.9425		3433.3	-0.90574	-3.9967	-4.0922	2.2089	-5.0102	-4.2746	-7.0017	-3.7653	1.301	-0.39483	-3.5462	1.338
3433.45	-0.33608	-1.2402	-0.73441	5.7698	6.1686	-3.8292	1.8316	-1.8053	9.6807	-1.5192	1.6266	-2.9155		3433.45	-2.886	1.0209	-1.0775	6.2347	-0.97801	-4.249	-8.008	3.2683	2.3106	-3.3646	0.46885	1.3716
3433.59	2.6897	2.7686	-7.7045	6.7775	3.1779	3.1937	3.8492	-0.78915	10.691	-1.5092	0.64011	-0.88849		3433.59	1.1339	-0.96153	3.9371	2.2606	5.0542	-2.2233	-1.0142	-3.6981	0.32035	-0.33442	1.4835	1.4055
3433.74	-2.2844	-5.2228	0.32543	3.7852	6.1872	2.2165	-0.13318	0.22699	4.7004	5.5008	-4.3464	2.1385		3433.74	4.1538	-3.9439	0.95175	1.2864	6.0866	4.8028	2.9799	-2.6644	-0.6697	-1.3042	3.4978	-0.56056
3433.89	-0.25842	0.78572	3.3555	4.7929	7.1964	1.2392	0.88439	-1.7569	-3.2896	-1.4893	1.6671	-4.8345		3433.89	2.1739	4.0739	0.96632	3.3123	-2.881	-0.17086	-0.02582	-4.6308	5.3404	-2.274	4.5117	-1.5265
3434.03	-2.2324	-1.2058	1.3856	5.8005	5.2055	-1.7383	2.9019	2.2593	-5.2796	-4.4795	0.68065	1.1925		3434.03	2.194	0.09166	-3.0192	-0.66182	4.1515	3.8558	-3.0313	-7.5971	4.3507	-2.2438	-3.4748	-1.4922
3434.18	2.7937	0.80254	-1.5841	-5.1919	-1.7855	1.2841	-3.0806	2.2755	0.73056	-4.4697	-1.3058	0.21954		3434.18	1.2142	1.1095	-4.0047	-3.6359	2.184	1.8826	-5.0366	-4.5633	0.36126	-0.21359	3.5383	-0.45782
3434.33	-3.1801	0.81083	1.4462	2.8157	6.2235	3.3065	-5.0631	-0.70836	-4.2592	-4.4601	-2.2923	-4.7535		3434.33	1.2345	2.1274	0.00977	-2.6099	7.2167	-5.0902	2.9583	-2.5295	2.372	0.81662	0.55112	-2.4233
3434.47	-0.1538	-2.181	-0.52343	-0.17682	-0.76751	-1.6713	-2.0456	-0.69216	-1.249	-0.45047	0.72115	0.27355		3434.47	-3.7452	-7.8546	4.0242	-4.584	5.2494	-10.063	6.9534	-3.4957	3.3829	-2.1532	-1.4365	-2.3886
3434.62	1.8725	1.8272	-3.493	0.83068	3.2414	-6.6492	-2.0282	0.32404	1.7614	0.55905	5.7346	4.3006		3434.62	-4.7247	-5.8365	1.0385	-0.55797	1.2822	-3.035	0.9488	-0.46187	-1.606	-2.123	-4.4244	2.6462
3434.77	0.89895	5.8353	-0.46239	3.8382	-3.7497	-6.6272	-2.0108	-2.6597	-4.2281	-0.4315	4.7481	0.32756		3434.77	-1.7041	-2.8184	0.05288	-8.5319	-0.68489	-1.007	-0.0556	-7.428	-6.5947	-3.0928	0.58728	4.6811
3434.91	1.9254	4.8433	0.56826	-0.15439	-2.7409	-1.6053	1.0066	1.3565	-3.2176	-1.4221	0.76162	0.35457		3434.91	-2.6834	-1.8002	1.0672	-3.5059	8.3481	-0.97868	-3.0598	-0.39409	1.4168	0.93744	-5.4014	0.71616
3435.06	5.952	-0.1488	3.599	2.8531	1.2679	-0.58356	-6.976	2.3727	0.79307	3.5872	-6.2249	3.3816		3435.06	-4.6627	5.218	0.08145	4.5202	-2.6189	-1.9501	-7.0637	-3.3602	4.4285	-3.0324	-6.3904	-5.2486
3435.21	-1.0214	-6.1409	1.6298	-1.1395	-6.7233	-0.56189	-5.9586	2.389	-0.19619	0.59648	1.7886	6.4086		3435.21	-5.6418	1.2363	-0.90431	4.5463	-6.5858	1.0788	-6.0674	-2.3262	-3.5596	-2.0021	-6.3798	-3.2133
3435.35	4.0053	-2.1331	-0.3393	-6.1321	0.28544	-1.5403	-2.9413	0.40528	1.8146	0.60569	1.8021	-1.5644		3435.35	-6.6209	1.2547	-3.8901	2.5724	0.44742	2.108	-6.0708	-11.292	-4.5475	-2.9719	-4.3696	-2.1778
3435.5	-6.9679	3.8746	3.6917	-3.1247	2.2942	-1.5188	-3.924	0.42157	2.8256	-3.3852	-0.18443	-0.5374		3435.5	0.40017	-2.7269	-4.8759	-6.4014	-0.51932	-1.8625	-0.07397	-9.2582	-3.5352	-2.9417	-1.3597	-4.1423
3435.65	-3.9411	2.8823	2.7227	-0.11731	0.30286	-4.4975	0.09335	0.43787	4.8366	1.6239	4.8291	2.4896		3435.65	0.42132	1.2916	-3.8617	-3.3752	-6.486	-0.83267	-4.0769	-6.2241	-3.5226	-0.91152	1.6499	0.89347
3435.79	-3.9142	-0.11002	0.75387	-7.1099	2.3115	-1.4762	-6.8893	6.4542	5.8478	-0.367	5.8425	-0.48339		3435.79	-4.5574	0.31016	-2.8476	-3.349	-2.4526	5.1974	-1.0796	0.80999	-6.5099	6.1187	-4.3409	-5.0707
3435.94	1.1128	-2.1024	-4.2149	0.89747	4.3202	-0.45504	-0.87204	5.4705	2.859	-2.358	0.85604	-4.4564		3435.94	-1.5361	-0.67122	3.1665	-4.3228	-0.41908	-0.77217	-6.082	2.8441	0.50312	5.1489	4.6679	-1.0347
3436.09	2.1398	-5.0949	-7.1836	-4.0951	1.3289	-1.434	2.1453	3.4869	-1.1296	-3.349	2.8695	-0.42938		3436.09	-0.5146	0.34747	1.1806	1.7035	-1.3855	-0.74145	-0.08409	-0.12174	-0.48368	-3.8209	2.6764	0.0014
3436.23	2.1669	0.91263	-1.1522	5.9123	-2.6625	-0.413	-2.8375	3.5033	-4.1182	0.65988	7.883	0.59763		3436.23	-4.493	-2.6338	-3.8053	0.72982	-2.3519	2.2896	0.91404	-4.0876	-5.4703	-0.7907	2.6845	2.0376
3436.38	2.1941	-5.0799	-1.1208	0.91966	2.3462	-0.39212	-3.8202	-1.4804	-1.1066	2.6688	1.8965	0.62463		3436.38	-4.4713	4.385	2.2088	2.7562	-3.3182	-3.6791	-1.0876	-6.0534	1.5434	-2.7605	3.6924	-3.926
3436.52	-2.7787	-6.0725	-1.0893	-3.0729	-2.6452	-5.3713	-2.8029	-3.464	-0.09489	0.6776	1.91	0.65164		3436.52	0.55044	-3.5961	0.22284	-1.2175	-4.2844	4.3525	-3.0889	-2.0191	2.5573	1.2697	-3.3002	-0.88953
3436.67	2.2486	-5.0651	-5.0577	-8.0655	0.36344	1.6493	-0.78562	-1.4475	6.9169	0.68641	3.9235	-1.3214		3436.67	2.5723	-4.5771	-1.7631	2.8089	-1.2505	6.3845	-4.0899	-0.98486	6.5714	-0.70008	2.707	1.1471
3436.82	-1.724	-1.0578	0.97402	-1.0581	1.3721	-2.3301	-5.7683	-0.4311	8.9289	1.6952	3.9371	-4.2943		3436.82	1.5943	1.4419	0.25093	4.8353	-0.21663	8.4168	-3.0907	1.0494	0.58567	5.3301	0.71374	1.1838
3436.96	-0.69659	1.9495	-1.9942	-6.0506	1.3807	-8.3096	-2.7511	-1.4146	0.94091	-2.2961	2.9506	3.7327		3436.96	3.6165	2.461	-2.735	0.86176	2.8174	8.4493	5.9089	3.0838	3.6002	3.3603	6.7202	-0.77936
3437.11	0.33089	0.95682	-1.9624	-3.0432	-0.61059	-3.2891	0.26623	-8.3982	0.95308	2.7126	0.96411	1.7597		3437.11	4.6387	0.48009	2.279	5.8882	1.8514	-1.5177	2.9087	-0.88189	0.61501	-2.6095	1.7263	2.2576
3437.26	3.3584	-2.0359	-6.9305	-4.0357	1.3981	5.7312	3.2835	-1.3817	-0.03462	-2.2787	-1.0224	-5.2133		3437.26	-4.339	0.4993	4.293	-3.0853	2.8855	-2.4845	3.9088	0.15248	-1.37	-3.5793	-1.2679	4.2947
3437.4	-0.61396	2.9713	-5.8985	-0.02817	-1.5932	6.7514	-3.6992	-3.3652	-0.02219	-1.27	0.99119	-5.1863		3437.4	2.6835	-3.4814	-2.693	-4.0587	-4.0803	5.549	-0.09076	-0.81311	2.6453	0.45096	2.7376	-4.6681
3437.55	1.4137	-3.0215	-1.8665	3.9794	0.41551	1.7716	-1.6819	2.6514	-2.0096	-0.26135	3.0047	2.8407		3437.55	-1.2939	0.5379	1.321	-2.0322	-1.046	-0.41713	-1.0901	3.2213	-0.33924	2.4812	5.7427	-0.6308
3437.7	4.4414	-0.01433	-0.83435	-0.01308	-3.5758	-6.2084	-2.6646	2.6679	2.003	3.7473	-1.9817	0.86769		3437.7	-4.2713	-2.4427	1.335	3.9944	2.9883	-4.383	2.911	1.2558	0.67648	1.5114	1.7475	5.4066
3437.84	4.4692	-7.0072	-4.8022	4.9945	-0.56699	-6.1884	0.35276	2.6845	1.0159	-0.2441	-0.96813	0.8947		3437.84	0.75156	-5.4232	3.349	-5.9789	-0.97726	-1.3484	1.9123	2.2903	-0.30756	1.5416	0.75205	1.4442
3437.99	8.4971	-4	-8.7699	3.0021	0.4418	-4.1685	3.3701	7.7011	-1.9712	1.7645	3.0454	0.9217		3437.99	-0.22552	-1.4037	2.3631	-5.9523	0.0572	2.6864	-1.0861	1.3248	0.70864	3.5718	2.7562	2.4819
3438.14	3.525	-2.9929	-1.7376	2.0098	-1.5494	2.8513	5.3874	3.7177	-0.9581	2.7731	-1.941	1.9487		3438.14	1.7975	-3.3841	-1.6229	-1.9256	-1.9083	-2.2785	-0.08415	-1.6407	-2.2749	-3.398	-0.2399	0.51963
3438.28	-0.44707	0.01422	2.2949	-2.9825	-1.5405	2.871	0.40482	0.73437	-5.9449	5.7817	-0.92737	-6.0243		3438.28	-1.1793	-5.3644	-0.60889	-1.8989	-4.8737	2.757	0.9181	4.3939	3.7418	-5.3678	-3.2363	-3.4425
3438.43	-6.4191	2.0213	3.3273	0.02518	1.4684	4.8907	-3.5778	0.75103	-0.93151	0.79025	9.0862	0.00272		3438.43	3.844	-4.3447	0.40515	-3.8721	-2.839	3.7928	1.9207	3.4285	1.7587	0.6624	2.7669	4.5955
3438.58	-0.39099	1.0284	-2.6401	4.0329	-4.5227	4.9102	-0.5604	-2.2323	-3.918	-4.2012	8.0999	0.02973		3438.58	2.8674	-0.32493	2.4192	-1.8453	0.19572	-0.17107	7.9235	1.4631	-3.2242	6.6926	3.7698	-3.3664
3438.72	-2.3629	-4.9645	3.3925	1.0407	-3.5137	3.9297	-6.543	-5.2156	-3.9044	2.8074	4.1135	1.0567		3438.72	-1.1091	-2.3051	0.43325	-0.81853	-1.7695	-2.1346	-6.0732	4.4977	0.79325	-0.27718	5.7725	-2.3281
3438.87	-4.3347	-4.9574	4.4252	-3.9514	-3.5047	3.9491	-5.5255	2.8011	1.1094	-1.184	2.1271	-5.9163		3438.87	-2.0854	-3.2851	2.4473	-2.7917	-2.7346	-3.0978	-7.0697	-0.46759	3.8109	-0.24698	-4.2252	-1.2898
3439.02	-4.3065	-4.9503	-3.5421	-2.9435	-12.496	-0.03158	-8.5081	7.8179	0.12338	-5.1755	1.1408	-1.8893		3439.02	0.93835	-2.2652	0.46141	-2.7648	-2.6997	-3.0607	-4.0659	-5.4329	-0.17119	-0.21677	-4.2231	1.7486
3439.16	-3.2782	-3.9432	-1.5093	-9.9356	-3.4865	-6.0123	-9.4906	-4.1653	-0.86254	-3.1669	-2.8455	-0.86225		3439.16	-3.0377	0.7549	-1.5245	5.2621	-2.6647	3.9767	-7.0617	-3.3982	-7.153	1.8134	-1.2214	-0.21281
3439.31	1.7502	0.06385	-1.4764	-2.9276	-1.4774	-5.9932	-1.4731	-8.1485	-2.8483	-2.1583	0.16816	2.1648		3439.31	-5.0137	-0.22498	-6.5104	-0.71096	-11.63	-3.9855	1.9428	-3.3634	0.86536	-2.1564	-3.22	-1.1742
3439.46	2.7786	-1.9291	-5.4434	4.0804	-5.4681	0.02595	-7.4555	-4.1317	-3.8339	0.85031	2.1819	5.1918		3439.46	-4.9896	2.7952	-4.4962	-0.68398	-3.5946	2.0526	-4.0523	-2.3287	4.884	-3.1262	-4.2188	0.8646
3439.6	-3.193	0.07805	-4.4104	0.08854	-3.4589	-0.95502	-5.4379	-1.1149	0.18062	3.8589	1.1956	0.21877		3439.6	3.0347	4.8155	-1.4821	-2.657	-1.5594	-3.909	-6.0472	-0.29387	0.9029	-2.0959	-3.2179	5.9035
3439.75	-1.1645	-2.9148	-6.3774	-2.9033	-3.4495	-2.9361	-5.4203	-1.098	-2.8047	-4.1325	-1.7907	-1.7542		3439.75	4.0591	5.8358	-3.4679	-6.6299	-2.5242	-9.8703	-4.0416	-7.2591	5.922	1.9343	-3.2174	-3.0576
3439.9	2.864	-7.9077	-4.3442	-6.8951	-9.4401	1.0828	-0.40271	0.91891	-1.7898	-3.1238	-8.7769	-3.7272		3439.9	-0.91631	-0.14383	-2.4537	-5.6029	-3.4889	-2.8312	4.9642	-2.2242	4.9414	-4.0355	-1.217	-6.0185
3440.04	-3.1074	1.0994	-5.311	3.1131	-1.4306	-5.8984	-2.385	0.93583	-5.7748	-6.1152	-9.7632	-6.7002		3440.04	3.1084	-0.12338	-4.4394	-4.5758	-5.4536	1.2082	-5.0296	3.8107	3.9611	-1.0053	0.78298	-2.9793
3440.19	-3.0787	2.1066	-6.2778	2.1215	1.5789	-6.8796	-7.3673	-2.0472	-1.7597	-3.1065	-7.7494	-3.6732		3440.19	4.1332	2.8971	-2.4252	2.4514	0.58184	-8.7521	-1.0231	0.84555	1.981	-0.97512	-3.2173	1.06
3440.34	-6.05	3.1137	-1.2444	-1.8701	-0.41148	-1.8609	-6.3496	-5.0302	-2.7444	-2.0978	-6.7356	0.3538		3440.34	-1.8419	1.9177	0.58911	1.4785	-5.3827	-3.712	-2.0162	-3.1195	2.0011	2.0551	3.7822	-4.9007
3440.48	-0.0213	4.1209	-5.211	-1.8617	-1.4018	-0.84234	-1.3318	-5.0132	-1.7289	-5.0891	-7.7218	-0.61919		3440.48	2.1832	2.9384	-1.3966	-4.4942	1.6528	6.3284	-4.0089	3.9154	3.0216	8.0853	-7.2186	-3.8612
3440.63	-4.9925	1.1281	-2.1776	-2.8532	-4.392	-1.8238	-2.314	-6.9962	5.2868	-4.0803	-9.7079	-3.5922		3440.63	0.20836	0.95909	-2.3822	-1.467	-2.3116	-2.6309	-3.0014	0.95035	-0.95778	-1.8845	-4.2197	-4.8216
3440.78	-7.9637	0.13536	0.85593	3.1554	-4.3822	-1.8053	-3.2962	-4.9792	1.3026	-2.0715	-10.694	0.43482		3440.78	-2.7663	-0.02012	3.6322	-1.4397	-3.276	-5.5898	0.00656	-5.0147	0.06313	-2.8543	-11.221	-3.782
3440.92	-4.9348	0.14262	-3.1105	-0.83597	0.62771	3.2131	-1.2783	-10.962	1.3185	-3.0627	-5.6802	-1.5382		3440.92	1.2592	-8.9993	0.64658	-2.4124	2.7597	-2.5485	0.01483	-0.97966	-0.91569	-3.8241	-2.2226	-3.7422
3441.07	-0.90589	8.1499	0.92313	-2.8273	-10.362	2.2314	-3.2604	-5.945	-2.6653	-8.0539	-1.6663	-2.5112		3441.07	-1.7152	-1.9784	-5.339	-7.3851	0.79548	4.4932	0.02347	1.0554	-3.8943	-4.7939	-6.2244	-5.7023
3441.22	-6.8769	3.1572	-2.0432	2.1815	-3.3522	-1.7503	-3.2424	-2.9278	-4.649	-3.045	-2.6524	-1.4842		3441.22	0.3105	0.04263	-7.3245	-3.3577	-4.1687	0.53527	0.03245	-1.9096	1.1274	-1.7637	-4.2265	-5.6624
3441.36	0.15209	7.1646	-4.0094	-0.8096	1.658	-2.732	-0.22438	-5.9107	-1.6325	1.9639	-2.6385	0.54285		3441.36	-4.6636	-1.9363	-11.31	-6.3303	0.86714	-1.4224	-2.9582	-2.8745	-0.85065	2.2665	-9.2288	-3.6223
3441.51	-2.8189	5.1719	-0.97562	4.1993	-0.33178	0.28612	3.7937	-8.8935	2.3841	-1.0271	2.3755	3.5699		3441.51	-1.6376	-2.9152	-9.2954	-10.303	4.9031	3.6203	-8.9485	4.1606	-4.8285	-4.7033	-5.2314	-5.5822
3441.66	4.2102	0.17935	3.0582	3.2083	-0.32142	-0.69577	-1.1882	0.12374	7.4009	-6.0181	3.3895	6.5969		3441.66	-0.61149	-5.894	-11.281	-2.2754	-2.061	4.6633	-5.9384	9.1957	-8.806	-1.6731	-9.2343	-3.5419
3441.8	3.2394	2.1868	3.0922	2.2174	-1.311	-3.6777	1.83	-3.859	7.4179	-8.0091	1.4035	4.6239		3441.8	1.4148	-6.8728	-7.2661	3.7521	-1.0249	2.7067	-1.928	1.2308	0.21669	-6.6428	-5.2373	-1.5016
3441.95	-1.7314	2.1943	-1.8739	0.22661	-0.30044	-0.65973	6.8482	3.1583	10.435	-9	4.4175	6.6509		3441.95	-2.5588	-0.85145	-3.2514	6.7797	-1.9889	-1.2497	2.0828	-3.734	-4.7603	-4.6126	-7.2407	-5.4612
3442.1	3.2978	2.2018	-0.83983	-3.7641	-8.2898	-4.6418	-1.1336	-2.8244	8.4524	-0.99089	6.4315	11.678		3442.1	-0.53224	0.16994	2.7634	5.8073	1.0473	-5.2057	0.0939	-1.6988	-4.7371	-3.5824	-5.2442	-4.4207
3442.24	1.327	5.2094	-3.8057	0.24519	-5.2791	1.3761	-0.11527	-3.8071	0.4699	4.0183	3.4456	1.7049		3442.24	1.4945	-6.8086	-3.2219	3.8349	-2.9166	2.8386	-0.89459	-4.6636	-1.7137	-0.55222	-2.248	2.6199
3442.39	-3.6437	-3.783	-2.7716	-1.7454	1.7318	-0.6061	4.9031	-0.78972	-6.5124	6.0275	1.4597	-2.2681		3442.39	-2.4787	-3.7871	-8.207	-3.1374	-5.8803	7.8832	-4.8827	-3.6284	-2.6899	-2.522	-4.252	0.66061
3442.54	-4.6143	0.22468	2.2626	-0.73589	1.7427	1.4117	-5.0785	0.22768	-4.4945	4.0368	-6.5262	-0.2411		3442.54	-1.4517	-1.7655	-8.1921	2.8902	-0.84405	-1.0718	0.12953	6.4068	3.3341	0.50819	-2.2562	-6.2986
3442.68	-2.5849	-0.76761	4.2969	-2.7263	-2.2462	0.42939	-6.06	1.2451	-13.476	6.0461	-8.512	2.7859		3442.68	-0.42463	4.2561	-6.1772	-1.082	-2.8077	-3.0265	-2.8579	2.4421	-1.6417	-0.4616	-0.26068	-4.2578
3442.83	-5.5555	-0.75984	-3.6688	-5.7166	-3.235	5.4471	-4.0415	0.26258	-13.458	6.0555	-10.498	0.81291		3442.83	0.60262	1.2779	-4.1622	-5.0543	-5.7713	4.019	-0.84488	-6.5226	-2.6172	-4.4314	-1.2654	-5.2168
3442.98	-4.5261	-3.752	1.3655	-2.7069	-3.2238	1.4647	-9.0229	-5.7199	-6.4399	3.065	-6.4837	-1.1601		3442.98	1.63	1.2997	0.85289	3.9735	2.2651	0.06495	-2.8315	0.51267	1.4076	1.5988	-3.2702	1.8242
3443.12	-3.4966	-5.7442	-1.6001	-5.697	-2.2124	2.4822	-5.0043	-5.7024	-9.4213	0.07447	1.5305	4.8669		3443.12	3.6575	1.3215	-7.132	0.00137	-1.6984	-6.8888	-3.8178	-0.45201	-1.5674	0.62902	-3.2753	-1.1347
3443.27	-7.467	-5.7362	-3.5656	-6.6871	-5.2009	3.4997	-2.9856	-5.6848	-8.4025	0.08405	-1.4552	-1.1061		3443.27	-0.31479	-1.6566	-1.1168	1.0292	-0.66187	-0.84229	2.1963	-3.4167	0.45783	0.65922	-2.2806	-8.0935
3443.42	-2.4375	-7.7283	-1.5311	0.32297	-8.1892	-0.48279	-4.9668	-1.6673	-3.3836	0.09368	-1.4409	-1.0791		3443.42	-3.287	5.3654	-0.10161	2.0572	2.3747	4.2046	4.2108	0.61869	-4.5167	0.68943	-3.2861	-8.0522
3443.56	-3.4079	-11.72	-1.4965	6.3331	1.8225	-2.4654	-4.948	0.35036	-2.3644	-4.8966	-3.4266	-2.0521		3443.56	-0.25902	-0.61252	-3.0863	0.0851	-0.58866	-4.7483	-4.7744	-3.3459	0.50913	1.7196	1.7082	0.98916
3443.71	-1.3782	-9.7121	3.5381	3.3433	1.8344	1.552	-2.9291	1.368	-0.34509	-3.8869	-5.4123	-4.0251		3443.71	-5.2309	-3.5904	-4.071	3.1131	-2.552	0.29922	-2.7592	-2.3105	0.53516	0.74984	2.7023	-3.9694
3443.86	-3.3486	-11.704	4.5727	-2.6463	-0.15366	-1.4307	-0.91011	-1.6143	2.6744	-2.877	-6.398	-3.998		3443.86	-0.20269	-5.5682	5.9444	0.1411	0.48475	-4.653	-6.7436	8.7249	-0.43855	-7.2199	-5.3038	0.07212
3444	0.68114	-9.6957	5.6075	-4.6359	0.85845	-3.4134	-2.8911	2.4034	-5.3059	-0.86711	-8.3836	0.02896		3444	2.8257	-0.54595	3.9599	-0.83085	6.5215	-4.6049	-3.7276	4.7603	1.588	-3.1897	-3.3101	-1.8863
3444.15	1.7109	-0.68746	0.64221	-4.6254	-1.1293	-1.3961	1.128	0.42117	1.714	-7.8571	-2.3692	9.056		3444.15	-0.14578	6.4764	-5.0246	0.19725	-0.44166	-3.5565	2.2887	3.7958	-4.3852	-2.1595	-2.3166	3.1554
3444.3	-0.25936	0.3209	0.67702	-4.6148	-1.117	-1.3789	3.1472	1.439	-0.26591	-9.8471	2.6453	9.083		3444.3	-2.1171	3.4988	-1.0089	0.22538	1.5952	5.4922	-2.6946	3.8312	-1.3582	-4.1293	-0.32325	5.1972
3444.44	2.7704	0.32932	-6.2881	-6.604	-1.1045	0.63821	0.1664	6.4568	-0.24564	-6.837	-1.3402	3.11		3444.44	-4.0883	10.521	-1.9933	-4.7465	4.6321	5.5413	-0.67748	1.8667	-0.33087	4.9009	-5.3301	3.239
3444.59	1.8003	-1.6622	-5.2532	-4.5932	-10.092	1.6553	2.1857	3.4746	-4.2252	-4.8267	-6.3257	2.137		3444.59	6.9407	3.5438	-1.9775	-2.7183	4.6691	0.59061	1.34	1.9022	3.6967	4.9311	-9.3371	0.28089
3444.74	-0.16986	1.3464	1.7817	0.41771	0.92093	2.6724	2.2051	-3.5075	-3.2045	1.1835	-6.3112	8.164		3444.74	6.9697	0.56635	0.03827	8.31	1.7061	-0.35976	-2.6422	0.93776	3.7245	4.9613	-3.3443	0.32287
3444.88	0.86004	3.355	6.8167	-1.5713	-0.06617	-3.3106	8.2245	-4.4896	-3.1837	3.1939	-1.2966	4.191		3444.88	0.99899	0.58902	7.0542	3.3383	5.7431	-0.30982	1.3761	0.9733	9.7526	1.9915	-1.3516	-1.6351
3445.03	-4.11	9.3637	4.8518	-0.56012	3.9469	2.7064	7.244	3.5284	-1.1627	5.2044	2.718	-0.78199		3445.03	4.0284	2.6117	4.0701	2.3666	4.7802	-3.2596	-0.60531	8.0089	2.7809	4.0217	3.6409	1.407
3445.18	-3.0801	2.3725	3.8869	-5.5489	8.96	-0.27662	7.2636	2.5464	5.8586	3.2149	-2.2674	1.245		3445.18	7.0579	5.6345	1.0861	4.3949	4.8173	0.79095	-1.5863	9.0444	2.8094	8.0519	6.6332	4.4492
3445.32	3.9499	2.3814	1.922	-1.5375	1.9733	0.74031	-2.7167	-2.4356	0.87999	4.2255	-3.2527	-0.72798		3445.32	5.0876	1.6574	-0.89776	4.4233	-2.1455	-0.15822	6.433	12.08	1.8382	6.0821	2.6254	0.49152
3445.47	3.9799	-0.60967	4.9572	0.47394	0.98681	3.7572	-0.69698	-2.4175	3.9016	-3.7638	-4.238	5.299		3445.47	6.1174	5.6803	-1.8816	7.4518	-0.10831	-2.1071	1.4528	14.116	5.8673	5.1123	-1.3826	1.5339
3445.62	8.01	1.3994	2.9924	1.4855	1.0004	1.774	-3.6772	-2.3994	1.9234	-1.753	2.7767	2.326		3445.62	0.14736	4.7033	0.13468	10.48	-2.0711	2.9443	-2.5271	9.1513	8.8966	-2.8575	-1.3907	-2.4237
3445.76	8.04	3.4085	6.0276	-0.50281	4.0142	4.7909	-0.65726	0.61873	3.9454	-1.7421	4.7914	-2.647		3445.76	4.1775	0.72641	0.15101	6.5087	-3.0338	3.996	-0.50656	9.1869	4.9262	-0.82726	5.601	1.6187
3445.91	3.0701	-1.5823	2.0629	-4.491	-5.972	-3.1924	1.3627	2.6369	-0.03236	-2.7311	8.8062	0.38004		3445.91	1.2077	-4.2504	-0.83258	1.5373	-1.9964	5.048	2.5143	11.223	1.956	1.2029	5.5926	4.6613
3446.06	6.1002	-2.5731	2.0983	5.5209	1.0421	-6.1756	6.3828	3.6551	-0.00996	2.28	2.8211	6.4071		3446.06	2.2381	1.7728	1.1839	2.5659	2.041	7.1003	0.5356	9.2582	5.986	9.2332	2.584	0.70391
3446.2	-0.86963	4.4363	6.1337	1.5329	2.0563	-3.1589	-0.59709	2.6734	1.0126	1.2911	4.8359	9.4341		3446.2	5.2687	3.796	-1.7995	-0.4055	9.0784	1.1529	-0.44274	9.2939	11.016	8.2634	2.5753	0.74659
3446.35	-1.8395	-0.55425	0.1691	-1.455	-5.9294	-1.1422	3.4231	-2.3083	3.0354	-0.69761	6.8508	8.4611		3446.35	4.2993	4.8194	4.2172	-3.3768	8.1158	3.2058	0.57929	14.33	5.0468	3.2936	6.5665	6.7893
3446.5	1.1907	0.45529	2.2046	-2.4427	4.0851	0.87448	-2.5566	-3.29	7.0584	6.3138	1.8658	8.4881		3446.5	5.3302	2.8428	-1.7661	1.6519	6.1533	1.2589	3.6017	11.365	-1.9224	11.324	9.5576	2.8322
3446.64	6.221	0.46492	0.24007	-1.4304	4.0998	0.89111	2.4638	5.7283	7.0816	-1.6748	-1.1193	4.5151		3446.64	4.3612	-1.1338	-6.7493	1.6806	0.19084	3.3123	-2.3755	10.401	-5.8913	-0.64602	7.5485	4.875
3446.79	2.2512	3.4746	2.2756	-4.4179	-0.8854	2.9077	2.4843	-1.2533	5.105	-2.6632	2.8958	3.5421		3446.79	-0.60773	-1.1102	-6.7324	2.7094	-1.7716	0.36602	-3.3523	4.4368	-1.8601	2.3842	7.5393	5.918
3446.94	0.28147	-1.5155	3.3112	0.59471	5.1296	-2.0757	0.50486	-0.23483	8.1286	-4.6515	-0.08921	-4.4309		3446.94	4.4235	-1.0866	-4.7154	-1.2618	3.266	0.42	-2.3288	4.4726	-1.8286	6.4144	5.53	0.96097
3447.08	8.3118	-1.5056	4.3468	-5.3926	-3.8553	3.9408	-2.4745	1.7836	3.1524	4.3602	-6.0741	-1.4039		3447.08	3.4549	-0.06292	-1.6983	-1.2329	3.3037	5.4742	2.6952	8.5084	-0.79681	-1.5554	6.5206	2.004
3447.23	3.3421	-0.49562	6.3825	-7.3797	-0.84001	-3.0426	1.5462	3.8022	-0.82356	-0.6279	-1.059	4.6231		3447.23	-2.5135	-3.0392	-9.6811	-4.204	1.3413	0.52877	-3.2805	2.5441	-1.7648	1.4748	4.5111	7.0472
3447.38	6.3724	-1.4855	-0.58181	-9.3668	5.1754	-0.02613	4.5671	2.8207	4.2006	-4.6159	-5.0439	-1.3499		3447.38	4.5182	-3.0154	-3.6638	4.8249	-0.62095	0.58356	-5.2558	2.5799	-6.7326	-2.495	11.501	3.0904
3447.52	3.4028	-5.4753	-2.5461	-4.3537	0.19106	-4.0096	0.58798	-0.1607	-1.775	-3.6038	0.97134	4.6771		3447.52	3.55	-7.9915	-3.6464	3.8539	0.4168	-2.3614	-9.2307	5.6158	-4.7001	-1.4648	4.4917	3.1336
3447.67	2.4331	-1.465	-1.5103	-4.3405	-4.7932	3.0068	-3.391	-0.14207	0.24966	1.4084	-5.0134	1.7041		3447.67	5.582	-5.9675	6.371	-1.1171	2.4546	-4.3061	-1.2053	1.6516	-0.66742	-0.43458	0.48188	3.1769
3447.82	-0.53648	1.5454	-1.4745	-1.3272	0.22279	5.0232	0.63008	0.8766	4.2745	-1.5793	-0.99815	-0.26887		3447.82	2.6142	-4.9435	1.3886	4.9119	3.4924	-3.2505	-3.1794	0.68745	1.3655	2.5956	1.472	3.2203
3447.96	-1.5061	-2.4441	-1.4386	0.68621	2.2389	3.0397	-2.3487	-2.1047	9.2995	-0.56687	2.0172	1.7581		3447.96	6.6464	0.08057	-8.5938	1.941	-0.46974	-7.1946	0.84677	2.7233	-7.6013	0.62584	0.46195	9.2637
3448.11	-0.47564	-2.4335	7.5972	-0.30024	-7.7448	2.056	-1.3275	-3.0859	11.325	-0.55432	6.0325	-1.2149		3448.11	10.679	-1.8953	-6.576	8.9702	-3.4319	-8.1385	-2.1266	4.7592	-3.5679	-5.344	2.4519	3.3072
3448.26	-4.4452	-2.4228	3.6332	-4.2866	-0.72835	3.0724	-8.3061	-1.0672	1.3501	-2.5417	-3.9521	0.81215		3448.26	1.7114	2.1289	1.4418	4.9993	-5.3939	-3.0821	1.9003	5.7951	-4.5343	-7.3137	-2.5583	0.35069
3448.4	-2.4147	-0.41194	-0.3309	-3.2728	-2.7117	3.0888	-6.2846	-0.04832	2.3757	0.47111	-3.9367	5.8392		3448.4	0.74415	-0.84677	-4.5403	0.02854	-2.356	-0.02552	0.92767	5.831	-4.5004	0.71646	-1.5686	-1.6057
3448.55	4.6158	-8.401	4.7051	-5.2588	-5.6949	2.1051	-0.26305	0.97055	-0.59843	1.484	0.0788	5.8662		3448.55	5.777	1.1776	5.4778	-3.9422	1.682	-1.9686	-0.04461	-0.13313	1.5337	6.7467	-6.5789	2.4379
3448.7	-2.3537	-4.39	8.7411	-1.2448	-6.6779	7.1214	-4.2414	-4.0105	-2.5724	1.497	-1.9057	0.89316		3448.7	4.81	-4.798	-2.5041	-2.9129	9.72	0.08847	-1.0165	2.9028	0.56803	5.7769	-1.5893	3.4816
3448.84	-2.3232	-0.37883	-2.2229	3.7694	-3.6608	4.1377	-0.21964	-2.9916	0.45384	1.5101	1.1099	-1.0798		3448.84	-1.1569	0.2265	-7.4859	5.1164	8.7581	4.1458	-1.988	4.9387	5.6026	4.8071	-2.5998	10.525
3448.99	-0.29267	3.6324	-0.18677	6.7837	1.3565	7.154	-1.1978	-1.9726	-1.5197	9.5234	6.1255	-5.0528		3448.99	-7.1236	6.2511	-2.4675	7.1458	2.7961	0.20346	-0.9592	1.9747	6.6374	0.83728	3.3897	4.5691
3449.13	-1.2621	4.6438	-0.15066	-5.2019	3.374	7.1703	2.8242	-2.9536	-1.4931	6.5368	-0.85891	-0.02582		3449.13	-4.0902	2.2757	-0.44908	7.1752	2.8343	-2.7387	-0.92998	4.0106	2.6724	-1.1325	4.3791	1.613
3449.28	0.76845	-0.34472	0.88548	-0.1873	2.3917	1.1865	6.8462	5.0655	-3.4662	-1.4497	0.15677	-1.9988		3449.28	-3.0566	6.3004	-0.43054	2.2047	2.8724	-7.6806	0.09962	4.0466	0.7076	-1.1023	-0.63149	-5.3431
3449.43	0.79903	1.6669	5.9217	-4.1726	1.4096	2.2028	-0.13163	7.0846	-1.4392	-2.4361	0.17249	-4.9718		3449.43	2.9771	0.32515	2.5881	6.2342	2.9106	0.37774	-4.8704	4.0826	0.74305	-1.0721	-4.6422	2.7008
3449.57	-3.1704	-0.32141	0.95786	-9.1578	-2.5724	1.219	-1.1094	0.10379	-7.4119	7.5777	-0.81175	-3.9448		3449.57	4.011	6.35	0.60687	-0.73632	0.94876	-2.5637	-4.8401	-0.88141	-1.2213	-1.0419	-0.65292	8.7448
3449.72	-3.1398	-1.3096	0.9941	2.8571	-3.5541	-2.7648	2.913	-2.877	3.6156	11.592	9.2041	-4.9178		3449.72	2.045	8.3749	-3.3743	-3.7067	3.987	0.4951	-0.80938	4.1546	-8.1854	-0.01168	6.3363	1.7889
3449.87	3.8909	-1.2976	4.0304	4.8722	0.46427	2.2514	3.9354	-1.8578	4.6432	-1.3944	14.22	-0.89078		3449.87	-3.9209	4.3998	0.6447	-0.67713	6.0252	3.5541	1.2217	-0.80939	-6.1493	3.0185	-4.6745	1.833
3450.01	0.92149	1.7144	10.067	3.8874	0.48287	6.2676	8.958	-3.8385	-0.32888	-2.3803	1.2358	-1.8638		3450.01	2.1134	2.4249	3.6638	3.3525	-1.9365	1.6134	-2.7469	-5.7734	4.8871	2.0487	-5.6854	-0.1229
3450.16	-0.04786	-3.2734	6.103	-2.0972	1.5016	-5.7162	3.9807	-0.81915	-5.3008	0.63398	1.2517	2.1632		3450.16	2.1478	-2.55	-3.317	3.3822	7.1018	-5.3271	-2.715	-3.7373	0.9236	7.0789	-3.6962	6.9213
3450.31	1.9828	-3.2611	4.1393	-1.0818	-1.4794	1.3	2.0034	4.2002	-4.2725	3.6484	3.2677	5.1902		3450.31	-3.8176	3.4751	-6.2977	6.412	0.14017	0.73256	-4.6829	-5.7013	0.96036	5.1091	-4.7071	4.9655
3450.45	6.0135	-2.2487	5.1757	4.9338	-1.4602	-3.6838	3.0263	4.2196	0.756	-1.3371	-0.71625	6.2172		3450.45	0.21709	-0.49963	2.7217	10.442	3.1785	2.7925	-9.6503	-3.6652	2.9973	4.1394	-2.7181	-0.99021
3450.6	3.0442	-3.2361	-1.7879	4.9495	-8.4409	-4.6677	1.0493	6.2391	-0.2153	-1.3224	9.2998	6.2442		3450.6	-1.7481	5.5257	-0.25882	7.4716	0.21693	-0.14738	-6.6174	0.37085	4.0345	0.16956	-5.729	2.0541
3450.75	5.0748	-1.2234	-0.75147	0.96538	-1.4214	-1.6515	0.07234	9.2586	-0.18639	0.69242	7.3159	15.271		3450.75	-0.71309	-0.44895	-0.23918	7.5014	-3.7447	-2.087	1.4159	2.4069	-1.9281	4.1998	-6.74	4.0985
3450.89	2.1056	-4.2106	1.285	2.9814	0.59836	5.3647	-4.9045	2.2782	0.84272	4.7074	6.3321	-1.7017		3450.89	0.32203	0.57649	2.7806	3.5313	-4.7062	-0.02648	-3.5505	1.443	1.1095	2.23	2.249	5.1429
3451.04	10.136	-2.1977	-0.67853	1.9975	0.61827	5.3808	1.1188	2.2977	-0.12796	4.7225	7.3483	-2.6747		3451.04	1.3573	0.60199	1.8004	-4.4387	-1.6678	-2.9657	-3.5165	-1.5209	1.1473	7.2602	7.238	5.1873
3451.19	2.167	0.81532	3.358	3.0137	5.6384	3.3969	6.1422	4.3174	8.9016	5.7377	-2.6354	3.3523		3451.19	1.3927	-1.3724	-3.1796	1.5912	-2.6293	1.0953	-1.4821	4.5152	-0.81467	5.2904	4.227	1.2318
3451.33	5.1977	1.8285	2.3945	5.0301	0.65867	3.4131	-0.83426	-0.66295	1.9313	-3.2469	-0.61913	3.3793		3451.33	1.4282	0.65321	3.8405	1.6213	1.4092	3.1564	0.5526	-2.4487	3.2236	-0.67941	2.216	3.2763
3451.48	10.228	-0.15821	-1.5689	7.0466	0.67917	0.42922	3.1894	-1.6432	4.9612	-6.2314	-2.6028	2.4063		3451.48	3.4639	1.6789	-1.1393	0.65132	2.4478	6.2178	-2.4123	-5.4125	2.262	-1.6492	-3.795	7.3209
3451.63	12.259	2.8552	1.4676	6.0633	4.6999	4.4454	3.2131	-2.6235	-3.0086	-1.2158	0.41361	-0.56671		3451.63	0.49972	-3.2953	-1.119	0.68142	3.4863	5.2794	3.6231	1.6236	-2.6994	-0.619	-0.80594	4.3655
3451.77	10.29	-0.13123	12.504	2.0801	0.72073	6.4615	6.2369	5.3964	6.0217	-0.19999	1.4301	2.4603		3451.77	0.53567	2.7305	-1.0985	6.7116	-1.4751	1.3411	2.6589	3.6597	-7.6606	5.4112	-1.8169	2.4101
3451.92	14.321	-0.11754	7.5409	2.097	-1.2582	6.4776	6.2609	10.416	8.0523	1.8159	3.4465	2.4873		3451.92	6.5718	-1.2436	-6.078	7.7418	-0.43647	-2.5969	-1.3049	-0.30412	-0.62157	1.4414	-4.8279	-4.5452
3452.07	4.3515	6.8963	2.5775	3.114	1.7631	2.4938	3.2849	7.4361	8.083	-2.168	8.4631	1.5143		3452.07	-1.392	-2.2176	3.9427	-1.228	-2.3978	-1.5348	10.732	0.73204	-4.5823	4.4716	-2.8388	0.49948
3452.21	4.3823	2.9102	9.6142	5.1312	0.78455	1.5099	9.3091	7.4561	7.114	-7.1517	12.48	4.5413		3452.21	0.64434	-2.1915	6.9635	1.8023	-0.3592	2.5276	4.7684	-4.2318	1.4571	3.5018	-1.8497	-1.4558
3452.36	3.413	3.9243	8.6509	5.1485	-0.19378	-0.47397	2.3334	6.4761	4.1452	-1.1354	8.4963	5.5683		3452.36	-6.3192	-1.1654	3.9844	-1.1674	5.6795	2.5901	-2.1944	0.80438	0.49666	7.532	-2.8606	0.589
3452.51	7.4438	12.939	1.6876	3.166	3.8281	3.5422	5.3578	9.4961	6.1765	6.8812	11.513	5.5953		3452.51	-0.28253	3.8608	2.0055	0.86291	9.7182	-1.3472	-1.1568	-1.1594	-2.4635	2.5622	-3.8715	6.6338
3452.65	3.4746	12.953	7.7243	4.1836	9.8502	1.5583	6.3823	-5.4838	4.2081	2.8978	7.5297	5.6223		3452.65	6.7542	10.887	-0.97337	-3.1067	2.7569	-5.2844	2.8811	0.87675	-1.4236	6.5925	-7.8823	5.6787
3452.8	0.5054	5.9674	10.761	5.2013	2.8724	6.5745	5.4069	-4.4637	10.24	1.9147	7.5465	3.6493		3452.8	-1.2089	5.9133	-0.95208	1.9237	9.7956	2.7787	3.9193	2.9129	0.61661	10.623	-3.8931	9.7235
3452.95	1.5362	7.982	13.798	0.21913	-5.1051	7.5906	4.4317	1.5565	2.2719	2.9316	8.5633	9.6763		3452.95	-5.1718	-2.0603	0.06933	-1.0458	5.8343	-0.15811	5.9579	5.9492	3.657	8.6529	4.0962	4.7684
3453.09	5.567	10.997	6.8346	6.2371	4.9176	9.6068	2.4565	4.5767	6.304	1.9488	5.5802	7.7034		3453.09	-1.1347	-5.0339	4.0909	-0.01527	-1.1269	0.90527	3.9968	-0.01464	-2.3025	-1.3169	4.0854	-0.18661
3453.24	5.5978	9.0116	4.8715	10.255	1.9404	10.623	3.4815	8.597	1.3364	5.966	8.5972	11.73		3453.24	-5.0974	2.9927	4.1125	2.0153	5.9119	4.9688	1.0361	3.0216	-0.26176	3.7133	-0.92521	-2.1416
3453.39	5.6286	12.027	7.9083	7.2735	-1.0365	5.6391	3.5066	7.6173	4.369	0.98348	11.614	12.757		3453.39	-0.05995	1.0192	0.13432	5.0459	-0.04933	2.0325	3.0757	-0.94219	-0.22085	8.7435	3.0642	4.9034
3453.53	6.6594	5.0419	7.9451	7.2919	-1.0132	8.6553	-0.46825	5.6377	4.4018	-4.9989	6.6312	9.7844		3453.53	-1.0224	0.04589	1.1562	6.0765	-3.0105	0.09638	3.1157	-3.906	-5.1798	9.7737	4.0536	4.9484
3453.68	5.6902	6.0572	6.982	-2.6896	3.0103	5.6715	4.5571	1.6581	-5.5652	2.0188	2.6483	9.8114		3453.68	0.0153	2.0726	0.17828	0.1072	-3.9717	-1.8396	1.156	-0.86972	1.8615	10.804	2.0432	5.9935
3453.83	9.721	11.073	5.0189	0.32909	-0.96601	3.6877	5.5825	4.6785	-9.532	5.0367	2.6654	7.8384		3453.83	1.0531	3.0994	6.2004	3.1379	-1.9328	-2.7754	2.1966	-0.83348	2.9029	5.8341	2.0327	5.0385
3453.97	11.752	8.0882	3.0558	6.3479	-7.9421	5.7039	0.60803	-0.30098	-5.4986	-2.9452	-3.3174	0.86539		3453.97	-3.9089	-0.87377	7.2227	8.1687	-1.894	-1.7111	2.2376	-3.7972	2.9446	1.8643	-0.97763	-0.91635
3454.12	3.7827	13.104	3.0927	5.3668	-3.918	5.7201	1.6337	5.7196	-11.465	-6.927	-2.3002	-2.1076		3454.12	1.1291	0.15315	5.2452	7.1995	2.1449	1.3533	4.2789	-3.761	-1.0137	5.8945	2.0121	0.12879
3454.27	-2.1865	8.1198	1.1296	0.38589	-0.8937	0.73629	-0.34052	3.7402	-12.431	-1.9087	-6.2829	-3.0806		3454.27	2.1674	0.18013	4.2677	4.2303	3.1838	-5.582	1.3205	2.2753	0.02831	1.9247	7.0019	2.174
3454.41	-4.1557	2.1358	-2.8334	7.4051	-0.86919	-2.2475	-4.3146	-3.2392	-6.3972	2.1099	-5.2655	-10.054		3454.41	-0.79431	-0.79282	5.2904	2.2612	9.2227	5.4827	3.3625	4.3116	0.07043	1.9549	11.992	-0.78086
3454.56	-3.1249	-2.848	-5.7965	4.4244	-4.8445	-1.2312	-4.2886	2.7815	-3.363	-0.87145	-5.2481	-8.0266		3454.56	4.2441	1.2343	6.3132	6.2922	7.2616	1.5476	7.4047	2.3478	0.11273	4.9851	5.9817	4.2644
3454.71	-4.0941	-7.8317	-7.7595	2.4439	2.1805	0.78503	-3.2625	5.8023	-6.3286	-2.8526	-8.2307	-7.9996		3454.71	2.2827	0.26148	1.3362	6.3231	10.301	-0.3874	5.4473	0.38411	-0.84481	6.0153	2.9717	2.3096
3454.85	-6.0633	-9.8153	-4.7225	4.4635	5.2056	-0.19869	0.76378	5.823	-2.294	3.1664	-2.2132	-3.9726		3454.85	2.3215	3.2887	3.3593	9.3541	3.3395	2.6777	13.49	0.42039	4.1978	0.04555	4.9618	5.3549
3455	-2.0325	-6.7987	-6.6855	-1.5167	8.231	-6.1824	-5.2099	-5.1561	-6.2592	3.1856	-6.1956	-9.9456		3455	2.3603	-1.684	6.3825	4.3852	-1.6215	3.743	6.5335	-0.54332	5.2406	0.07576	4.9521	2.4001
3455.15	1.9983	-3.7819	-12.648	-1.4969	-1.7435	-4.1661	3.8166	-7.1352	-9.2242	-1.7951	-9.178	-13.919		3455.15	3.3993	1.3434	9.4058	-1.5837	2.4175	2.8084	5.5771	2.493	4.2835	3.106	6.9424	1.4454
3455.29	4.0291	-5.765	-12.611	0.52315	-0.71772	-9.1498	-3.1567	-4.1143	-0.18904	-0.77559	-5.1603	-6.8916		3455.29	-0.56166	4.3709	11.429	-0.55256	6.4565	1.8739	8.621	2.5293	1.3266	4.1362	0.93279	2.4908
3455.44	-0.94008	-9.748	-5.5744	2.5433	1.3083	-12.133	-5.13	3.9067	-5.1537	1.2441	-5.1426	-9.8645		3455.44	-0.52245	4.3984	8.4529	-8.5214	6.4955	-2.0604	6.6652	-2.4344	7.3699	4.1664	-2.0767	6.5361
3455.59	-3.9093	-9.7308	-10.537	2.5636	-4.6656	-13.117	-0.10317	1.9277	-12.118	-0.73611	-8.1248	-0.83754		3455.59	-0.48312	5.426	0.47665	-8.4902	2.5345	2.0053	5.7097	2.6019	6.4133	8.1966	-1.0861	9.5815
3455.73	-5.8785	-9.7135	-8.5003	0.584	0.36084	-13.101	2.9238	0.94879	-2.0823	1.2839	-4.107	0.18947		3455.73	-2.4437	2.4536	1.5005	-11.459	-0.42649	4.0712	5.7545	1.6382	-0.54311	2.2268	-0.09534	-5.3731
3455.88	-1.8477	-2.6961	-11.463	-1.3955	3.3875	-11.084	4.9509	-1.0301	0.95367	2.304	-3.0891	-1.7835		3455.88	-4.4041	3.4813	4.5246	-9.4276	-10.387	0.13716	0.79969	0.6745	2.5006	4.257	1.8955	-0.32775
3456.03	0.18307	-2.6784	-7.4261	-3.3748	-0.58573	-4.068	-0.02189	-1.0089	-1.0102	-2.6756	-2.0712	1.2435		3456.03	-2.3644	2.5091	3.5487	-2.3963	-8.3484	-0.79676	-4.1549	-3.2892	2.5445	4.2872	-2.1135	-3.2823
3456.17	1.2139	-8.6607	-8.389	0.64605	-1.5587	-6.0515	3.0054	-3.9877	-5.9738	-3.6552	-5.0532	-0.72951		3456.17	-3.3246	-0.46304	0.57299	-11.365	-1.3094	-1.7306	-8.1091	-4.2529	-1.4115	9.3174	0.87757	-3.2369
3456.32	-1.7554	-4.6428	-5.3519	3.667	-2.5314	-6.0351	0.0329	-3.9664	-7.9373	-4.6345	-4.0352	-6.7025		3456.32	-5.2846	-4.4351	2.5974	-6.3334	1.7297	3.3357	-7.063	-3.2165	-4.3674	2.3476	3.8688	0.80855
3456.47	-1.7246	-1.6247	-6.3148	-1.3119	-3.504	-2.0186	-3.9395	0.05492	-7.9005	-1.6137	-3.0171	-7.6755		3456.47	-4.2446	-11.407	2.622	-3.302	1.7688	-0.59794	-11.017	-9.1802	1.6769	-6.6222	2.8601	1.854
3456.61	1.3061	0.39352	-7.2777	-5.2907	1.5237	-5.0021	-1.9118	1.0763	-3.8636	-8.5927	-3.9989	-4.6485		3456.61	-5.2044	-6.3791	-0.35332	-5.2705	-1.1921	0.46853	-12.97	-8.1439	-3.2786	-5.592	-3.1484	5.8995
3456.76	5.3369	0.41188	-4.2405	-9.2693	1.5516	-0.98564	-2.884	0.09772	4.1736	0.42846	1.0193	-4.6215		3456.76	-9.1641	-6.351	-5.3285	-6.2389	-3.1531	-2.4649	-15.923	-11.108	1.766	-4.5618	-3.1568	-2.055
3456.91	-0.63235	-4.5696	-3.2034	-4.2479	2.5797	1.0309	-1.8561	-4.8808	1.2109	1.4498	-1.9624	-1.5945		3456.91	-7.1237	-5.3228	-4.3035	-5.2073	-2.114	-0.39828	-10.876	-9.0712	-1.1893	-11.532	1.835	-4.0095
3457.05	-2.6016	-5.5509	0.83376	3.7738	-4.392	-2.9526	-4.828	-1.8593	4.2484	-0.52872	0.05591	-1.5675		3457.05	-7.0832	-6.2946	-5.2784	-0.17569	0.92514	-4.3316	-10.828	-6.0349	-8.1445	-9.5013	-0.17316	4.036
3457.2	-4.5709	-2.5321	5.8709	1.7955	-5.3635	0.06401	0.20018	-1.8377	7.2861	-3.5071	1.0743	0.45953		3457.2	-5.0426	-1.2663	-1.2531	0.85599	-1.0358	-3.2648	-12.78	-4.9985	-3.0995	-10.471	-1.1811	5.0815
3457.35	-4.5402	-6.5132	8.9081	-1.1826	-0.33479	4.0806	-4.7715	-1.8161	10.324	-3.4852	13.093	2.4865		3457.35	0.99816	6.7621	-8.2278	1.8877	1.0034	-4.1979	-11.732	-6.9622	-5.0544	-8.4409	0.81107	5.1271
3457.49	-1.5094	1.5059	4.9453	-3.1606	0.69416	0.09723	-2.7431	-0.79441	16.362	-3.4632	27.111	13.514		3457.49	-1.961	1.7905	-1.2022	0.91946	-3.9575	-4.1309	-13.684	-6.9259	-6.0091	-14.411	1.8034	4.1726
3457.64	2.5213	5.5252	9.9824	0.86157	-0.27668	-0.88612	-1.7145	2.2273	21.4	-5.441	42.13	31.541		3457.64	-2.92	9.819	6.8235	-0.04874	0.08161	-2.0639	-9.6351	-5.8895	-9.9637	-5.3805	-3.2041	14.218
3457.79	-4.448	8.5446	33.02	-1.1162	-2.2473	-0.86944	2.3141	1.2491	34.439	-3.4187	56.148	52.568		3457.79	-4.8789	8.8476	0.84926	0.9831	0.12074	5.0032	-6.5861	-2.8532	-3.9182	-0.35032	-2.2115	13.264
3457.93	-6.4174	10.564	55.057	4.9063	-1.2177	8.1473	6.3429	8.2709	34.477	0.60385	65.167	85.595		3457.93	1.1623	1.8762	2.8752	-0.98502	0.15988	2.0703	-4.5368	2.1832	-0.87262	-2.3201	1.7814	9.3094
3458.08	0.61332	30.584	83.094	6.9288	0.81209	8.164	10.372	9.2928	28.516	1.6265	77.186	118.62		3458.08	-4.7964	3.9049	9.9013	7.0469	4.199	3.1375	-5.4873	-0.78046	1.1731	-5.2899	-0.22566	11.355
3458.23	1.644	45.604	105.13	10.951	0.8421	17.181	4.4009	4.3147	25.555	0.64941	69.205	150.65		3458.23	0.24497	2.9337	10.928	6.0789	0.23817	6.2048	-4.4374	-7.7441	-3.781	-7.2597	-6.2325	20.401
3458.37	1.6746	58.624	115.17	9.9743	11.872	28.198	5.4301	5.3367	13.594	-1.3275	60.223	165.68		3458.37	1.2865	0.96251	10.954	17.111	-5.7227	0.27209	2.6127	-1.7078	-2.735	2.7705	2.7608	27.446
3458.52	8.7053	70.644	116.21	3.9972	19.903	31.214	2.4593	7.3587	3.6337	-0.30433	39.242	159.7		3458.52	3.3281	-1.0086	11.98	19.143	-0.68354	7.3395	7.6631	0.3286	-1.6889	-2.1993	0.75431	32.492
3458.67	1.7359	72.664	91.243	0.02026	12.933	47.231	2.4888	1.3808	-10.327	6.7191	14.261	131.73		3458.67	-3.6302	9.0204	22.007	21.175	8.3556	4.4069	0.71372	-0.63504	-2.6427	-1.1691	3.748	39.537
3458.81	4.7666	59.685	57.28	-3.9565	8.9643	45.248	1.5183	2.4029	-20.287	10.743	-13.72	92.757		3458.81	-5.5883	7.0494	23.034	26.207	6.3948	5.4743	-4.2354	-1.5987	-2.5964	0.86113	5.7418	57.583
3458.96	6.7972	40.705	28.317	-3.9332	7.9954	40.265	-1.4521	3.4251	-25.247	10.766	-33.701	36.784		3458.96	-2.5464	6.0785	24.061	35.239	8.4339	5.5418	-6.1842	1.4377	-1.55	2.8913	9.7359	73.629
3459.11	0.82777	17.726	-13.646	-8.9098	6.0267	28.282	-1.4223	2.4473	-22.207	11.79	-48.681	-22.189		3459.11	-2.5043	12.108	26.088	35.272	15.473	6.6093	-0.13273	-4.526	0.49658	-0.07845	14.73	104.67
3459.25	-4.1416	-5.2528	-56.608	-12.886	-9.9418	11.299	-4.3924	-0.53038	-27.167	15.814	-59.662	-78.162		3459.25	-1.4622	22.137	43.115	37.304	16.512	8.6769	0.91898	-6.4896	2.5432	-0.04825	25.725	139.72
3459.4	-8.1111	-16.232	-90.571	-9.8625	-13.91	-2.6842	-7.3624	-12.508	-32.126	7.8386	-65.643	-120.14		3459.4	-0.41995	32.166	58.143	44.336	26.551	18.744	1.9709	1.5467	3.59	3.982	44.719	181.77
3459.55	-8.0805	-42.21	-103.53	-9.8387	-14.878	-19.667	-7.3322	-13.486	-16.086	4.8631	-53.624	-142.11		3459.55	-0.3776	42.195	83.17	42.368	24.591	28.812	6.0232	6.5831	1.6368	7.0122	54.714	221.81
3459.69	-10.05	-61.189	-110.5	-7.8147	-19.846	-33.65	-11.302	-4.4632	-11.045	-0.1123	-40.604	-145.08		3459.69	2.6648	55.225	101.2	26.401	34.63	38.88	15.076	8.6195	7.6838	11.042	71.709	266.86
3459.84	-10.019	-61.167	-96.459	-3.7906	-15.814	-42.633	-12.272	-9.4407	-16.004	-3.0875	-28.585	-123.05		3459.84	7.7074	70.254	128.23	16.433	43.669	48.947	23.128	5.6558	14.731	8.0726	86.704	289.9
3459.99	-1.9889	-61.146	-69.422	-3.7664	-15.781	-45.616	-6.2411	-11.418	-14.963	-10.063	-12.565	-85.027		3459.99	7.75	83.284	152.25	9.4656	49.708	68.015	25.181	6.6922	21.778	8.1028	98.7	309.95
3460.13	-3.9584	-42.124	-36.385	-1.7421	-6.7482	-40.599	-4.2104	-7.3956	-6.9214	-18.037	3.4542	-56		3460.13	9.7928	91.313	170.28	1.4981	41.747	70.083	29.235	18.729	27.825	17.133	103.7	301.99
3460.28	-2.9279	-28.102	-23.348	0.28239	-1.7152	-28.581	-0.17967	-0.37296	-8.8799	-13.012	4.4738	-25.973		3460.28	17.836	98.343	170.31	-5.4694	40.786	74.15	30.288	17.765	28.873	19.163	101.69	268.04
3460.43	-1.8974	-11.08	-11.311	3.307	0.31804	-21.564	-3.1488	-2.3503	-2.8383	-11.987	-2.5066	-3.9463		3460.43	19.879	96.373	153.34	-11.437	36.826	71.218	28.342	18.801	24.92	23.193	87.687	219.08
3460.57	-3.867	-1.0573	-5.2733	6.3317	0.35148	-19.547	-5.1178	-3.3275	-2.7964	-14.961	-1.4868	-3.9193		3460.57	20.922	86.403	128.37	-10.404	24.865	54.286	29.396	21.838	29.967	23.224	67.684	175.13
3460.72	-4.8365	-4.0348	-5.2361	4.3565	-3.6149	-10.53	-6.0867	-0.30472	-1.7544	-8.935	3.533	-0.89232		3460.72	15.965	73.433	92.395	-7.3715	15.904	47.354	22.45	13.874	23.015	17.254	52.68	133.18
3460.87	-3.8061	-5.0121	-8.1989	2.3815	-4.581	-1.5123	-10.055	1.7181	-2.7123	-8.909	1.5528	-1.8653		3460.87	16.008	55.462	57.424	-6.3388	12.943	30.421	16.504	11.91	23.063	9.284	36.677	117.22
3461.01	-7.7757	-6.9893	-2.1617	-9.5934	-2.5469	-7.4949	-6.0241	1.741	-5.6699	0.11722	-5.4272	-3.8383		3461.01	12.051	35.492	33.453	-1.3061	8.9821	12.489	6.559	3.9466	16.11	13.314	20.674	129.27
3461.16	-9.7453	-1.9664	1.8755	-4.5682	-0.51263	-7.4775	1.0074	0.76399	0.37256	2.1436	1.5927	0.1887		3461.16	2.0946	21.522	25.482	3.7267	18.021	3.5568	2.6139	2.983	11.158	14.344	31.671	170.31
3461.3	4.2851	-3.9432	2.9127	2.4571	-4.4781	-1.46	-0.96099	-3.213	-3.5848	2.1702	5.6128	4.2157		3461.3	3.1381	8.5526	34.512	9.7595	27.06	4.6244	0.66896	12.019	10.206	4.3746	50.668	222.36
3461.45	2.3154	-2.92	1.9499	0.48254	4.5566	-4.4425	-3.9293	-6.1899	-8.5419	4.1969	1.6329	1.2427		3461.45	6.1817	22.583	64.541	7.7924	28.099	16.692	-4.2757	17.056	12.254	-3.5951	78.666	286.4
3461.6	8.3458	-2.8966	2.9871	-0.49189	6.5915	-7.425	-1.8974	-4.1668	-8.499	0.22384	-1.347	2.2697		3461.6	1.2253	32.613	89.571	-0.17475	39.139	38.76	-2.2201	21.092	14.302	4.4351	103.66	350.45
3461.74	-1.6239	-1.873	1.0243	5.5338	6.6266	-3.4074	-2.8655	-2.1437	-4.4558	2.2509	-1.3267	3.2967		3461.74	6.2691	46.643	125.6	5.8582	57.178	57.827	-8.1644	17.128	21.35	2.4653	127.66	393.5
3461.89	0.40639	-2.8492	3.0615	-2.4404	4.662	2.6102	-3.8334	-1.1205	0.58751	0.27822	-3.3064	5.3237		3461.89	7.3129	61.674	159.63	2.8912	65.217	78.895	-8.1084	16.165	22.399	0.49547	148.66	428.54
3462.04	1.4367	-1.8254	-1.9014	-2.4145	1.6976	-2.3721	7.1988	-1.0972	-2.369	-5.6943	-13.286	-0.64926		3462.04	2.3568	70.704	189.66	-9.0758	66.256	102.96	0.94782	18.201	32.447	9.5257	169.66	435.59
3462.18	-1.5331	-1.8013	-8.8642	4.6116	-3.2667	-1.3544	4.2311	1.9261	-8.3254	0.33332	-13.266	-11.622		3462.18	0.4008	83.735	204.69	-2.0428	66.295	120.03	6.0042	16.237	32.495	2.5559	183.66	411.63
3462.33	-1.5028	-6.7771	-14.827	2.6377	-1.2307	-4.3366	-3.7364	1.9495	-10.282	-3.6389	-17.245	-23.595		3462.33	0.44488	94.765	213.72	-4.0097	55.334	131.1	5.0609	12.274	38.544	-0.41391	182.66	359.68
3462.48	-0.47258	-7.7528	-7.7899	-0.33597	3.8055	-5.3188	-4.7039	4.9729	-6.2376	-2.6109	-14.225	-25.568		3462.48	-0.51096	95.796	201.75	-3.9766	52.373	122.17	-2.8823	4.3099	36.592	-0.3837	179.66	277.72
3462.62	1.5576	-5.7283	-13.753	-1.3096	0.84188	-10.301	-8.6712	-0.00358	-6.1935	-1.5827	-12.204	-31.541		3462.62	1.5333	91.826	180.78	-5.9434	43.412	114.23	-0.82527	6.3463	32.641	0.64651	151.66	176.77
3462.77	3.5878	-6.7036	-12.716	-3.2831	-0.12151	-6.2831	-5.6384	-2.98	-8.1493	0.44564	-8.1834	-33.514		3462.77	4.5776	74.857	140.81	-3.9102	29.451	100.3	-8.768	2.3826	28.689	4.6767	108.66	85.814
3462.92	0.61799	-8.6788	-10.678	-5.2564	3.9153	-7.2652	0.39453	2.0435	2.8951	-0.52583	-8.1627	-26.487		3462.92	-0.378	66.888	96.843	-3.8769	15.49	76.367	-1.7106	1.4189	26.738	5.7069	69.656	25.86
3463.06	0.64814	-5.6539	-10.641	-3.2297	-3.0477	-8.2472	0.42756	4.0672	-0.06033	2.5029	-7.1419	-20.46		3463.06	-4.3335	38.919	48.874	-3.8436	8.5294	51.435	-2.653	0.45519	15.786	2.7371	36.657	-13.095
3463.21	-1.3217	0.37122	-8.6042	-5.2028	0.98956	-8.2292	-1.5393	-2.9091	7.9844	-6.4682	-3.121	-18.433		3463.21	-7.289	13.95	18.905	-4.8103	13.568	15.502	-3.5951	-6.5085	8.8352	-3.2327	11.657	-20.049
3463.36	-4.2916	-8.6035	-3.5671	-7.1758	5.027	-2.2111	3.494	-2.8854	8.0292	-2.4392	-4.1001	-18.406		3463.36	-6.2444	-1.0193	-8.0636	-10.777	1.6075	-6.4311	-6.5371	-1.4722	2.884	-0.20246	-2.3415	-2.0037
3463.5	-1.2615	-5.5781	-2.53	-5.1487	2.0646	-2.193	10.527	-3.8616	10.074	-3.4099	1.9208	-9.3792		3463.5	1.8003	-9.9883	-11.032	-20.744	5.6465	-11.364	-9.4789	1.5641	-2.0672	-1.1723	-2.3403	21.042
3463.65	-2.2315	2.4475	-0.49287	3.8785	1.1025	-3.1749	6.5608	-3.8377	14.119	-1.3805	-3.0581	-4.3522		3463.65	-1.1549	-5.9572	-6.0006	-27.71	6.6855	-3.2969	-2.4205	-0.39963	-2.0183	2.858	-4.3387	32.087
3463.8	-4.2014	0.47318	-4.4558	1.9058	1.1406	-3.1567	3.5945	-4.8138	18.165	-4.3509	-8.037	-8.3252		3463.8	1.89	-3.926	0.03115	-31.677	10.724	4.7701	-5.362	-2.3633	-3.9694	0.88816	1.6631	11.133
3463.94	-2.1714	1.499	0.58129	-0.06679	2.1788	-4.1384	0.62818	-0.78989	21.21	-3.3212	2.9841	-4.2982		3463.94	1.9349	11.105	12.063	-32.643	-3.2366	8.837	-8.3032	-4.3271	3.0795	-0.08164	7.6652	-35.822
3464.09	0.85857	10.525	6.6184	7.9607	0.21729	-0.12011	3.662	4.2341	16.256	3.7088	3.0054	-5.2712		3464.09	-3.0201	9.1365	3.095	-25.61	-13.198	15.904	-13.244	-6.2908	-1.8715	-3.0514	2.6676	-130.78
3464.24	2.8885	6.5512	10.655	16.988	2.256	4.8982	4.696	9.2582	13.301	4.7389	3.0267	-5.2442		3464.24	-6.9751	2.1679	-18.873	-17.576	-24.159	11.971	-13.185	-7.2545	-4.8224	-5.0212	-11.33	-246.73
3464.38	3.9185	8.5776	2.6924	8.0162	4.2948	-1.0834	8.73	8.2823	-3.6527	-1.2308	6.048	0.78284		3464.38	-7.93	-16.801	-55.84	-7.5423	-42.12	0.0373	-14.126	-13.218	-10.773	-6.991	-52.327	-370.69
3464.53	7.9484	5.604	2.7295	6.044	3.3339	-1.0649	7.7642	9.3065	-6.6067	3.7997	10.069	5.8098		3464.53	-15.885	-39.769	-107.81	-7.5086	-62.081	-25.896	-20.066	-16.182	-19.724	-2.9608	-102.32	-481.64
3464.68	6.9783	1.6307	5.7665	6.072	12.373	3.9536	7.7985	4.3307	-6.5605	5.8303	7.0909	8.8369		3464.68	-21.84	-71.738	-171.78	-1.4749	-76.042	-66.83	-26.007	-19.146	-32.675	-6.9306	-154.32	-561.6
3464.82	8.0082	6.6574	7.8035	-3.8999	7.4127	8.9721	2.8329	-0.64504	-8.5142	12.861	6.1125	4.8639		3464.82	-20.794	-105.71	-229.74	4.5588	-84.003	-100.76	-21.947	-19.109	-37.626	-11.9	-191.32	-608.55
3464.97	6.0381	1.6843	5.8405	-7.8717	2.4524	7.9907	-1.1326	1.3793	-9.4678	15.892	4.1341	2.8909		3464.97	-22.749	-139.67	-274.71	1.5926	-75.964	-130.7	-21.887	-22.073	-53.577	-8.8702	-226.31	-614.5
3465.12	3.0679	0.71141	9.8775	3.1566	0.49227	-0.99062	3.9021	-0.59634	-7.4213	16.923	3.1558	10.918		3465.12	-22.703	-152.64	-298.68	5.6264	-70.925	-147.63	-23.827	-22.037	-52.528	-2.84	-244.31	-581.46
3465.26	2.0977	-9.2614	8.9144	1.185	-0.46764	1.0281	2.9368	-1.5719	-4.3746	12.955	9.1775	10.945		3465.26	-15.658	-162.61	-301.64	6.6603	-65.886	-161.56	-20.767	-19.001	-49.478	0.19023	-236.3	-514.41
3465.41	3.1275	-5.234	3.9514	-5.7865	0.57265	1.0468	-14.028	1.4526	-0.32775	4.9862	8.1993	8.9719		3465.41	-11.612	-163.58	-286.61	4.6942	-56.847	-155.5	-14.706	-11.965	-47.429	6.2204	-221.3	-429.37
3465.56	-3.8428	-7.2065	-2.0117	-4.7579	6.6131	4.0656	-9.9934	-1.5229	-3.2808	5.018	5.2212	13.999		3465.56	-1.5667	-146.55	-258.58	-0.27186	-49.809	-138.43	-6.6459	-11.928	-38.38	5.2506	-196.29	-342.32
3465.7	-0.81304	-6.1788	-8.9748	0.27081	-2.3462	-0.9155	-5.9583	-0.49829	-1.2337	5.0498	0.24311	17.026		3465.7	3.4789	-131.52	-218.54	3.7621	-36.77	-123.37	-4.5852	-6.8921	-26.33	3.2808	-163.29	-253.28
3465.85	-0.78333	-9.151	-5.9379	5.2996	2.6947	-2.8966	-3.9231	3.5264	-0.18651	-2.9181	0.26511	14.053		3465.85	7.5247	-105.48	-179.51	0.79612	-24.731	-95.301	1.4756	0.14408	-15.281	5.3111	-132.28	-186.23
3466	0.24634	-9.1231	-1.901	-3.6715	3.7358	1.1224	-5.8878	0.55105	-2.1392	0.11413	8.2872	12.08		3466	8.5704	-83.451	-135.48	2.8302	-13.692	-75.235	0.53659	5.1803	-11.232	4.3413	-101.27	-133.19
3466.14	2.276	-8.095	-0.86408	-0.64243	4.7771	0.1414	-2.8524	-4.4242	-2.0917	-3.8535	1.3093	11.107		3466.14	6.6163	-62.419	-89.442	3.8643	-8.6535	-57.17	1.5977	9.2165	-4.1825	7.3715	-71.268	-86.143
3466.29	5.3056	-4.0667	3.1728	-3.6133	-0.18144	2.1605	-0.81694	-3.3994	0.95587	-1.8209	-6.6685	4.1339		3466.29	4.6622	-42.387	-60.407	3.8984	-3.6148	-31.104	5.659	15.253	2.8669	7.4017	-44.261	-47.098
3466.44	1.3352	-4.0384	6.2096	-7.5841	0.86023	5.1796	2.2187	-0.37454	-7.9964	-0.78813	-3.6463	0.16093		3466.44	6.7081	-26.355	-38.373	-2.0675	0.42394	-18.039	6.7203	15.289	7.9162	5.4319	-26.254	-28.053
3466.58	2.3648	-4.0098	-0.75355	-3.5548	3.9021	4.1988	-5.7456	-1.3496	-8.9486	-2.7552	-3.6239	-0.81206		3466.58	4.7541	-12.322	-20.339	-4.0333	0.46264	-2.9739	1.7819	16.325	8.9656	14.462	-22.246	-20.008
3466.73	6.3943	-1.9811	-0.71673	0.47466	-2.0558	-2.782	9.2902	1.6753	-4.9006	0.27789	-5.6016	0.21494		3466.73	10.8	-6.29	-12.304	3.001	1.5013	-2.9089	-0.15649	13.361	14.015	14.492	-20.238	-11.963
3466.88	-3.5761	0.04768	2.3201	-7.4958	0.98642	-3.7627	2.3261	8.7004	-4.8526	-7.6888	-11.579	0.24195		3466.88	10.846	-4.2575	-3.2693	5.0352	2.54	4.156	-1.0947	15.397	21.064	4.5225	-17.23	-7.9179
3467.02	-2.5466	-2.9234	4.3568	-10.466	0.02887	-1.7433	-1.6378	0.72542	-5.8044	-1.6554	-8.5566	-4.731		3467.02	5.8924	1.775	-2.2344	3.0695	-3.4214	3.2207	5.9672	9.4335	18.114	0.55271	-13.222	-7.873
3467.17	-0.51719	-6.8943	1.3936	-8.4365	-1.9285	2.2761	4.3983	-1.2495	-6.7561	-2.6218	-10.534	-7.704		3467.17	5.9385	-1.1925	1.8006	-5.8961	1.6173	-1.7146	6.0292	10.47	13.163	-2.4171	-11.213	-14.828
3467.32	1.5122	-5.865	2.4303	-2.4067	3.1143	-1.7044	2.4345	4.7757	7.2923	-9.588	-10.511	-10.677		3467.32	-0.01525	2.8401	-4.1643	-3.8618	-0.34412	0.34985	2.0913	8.5057	4.2124	5.6131	-4.2035	-19.783
3467.46	-0.45834	-11.836	0.46706	-2.3768	4.1574	-5.6849	2.4709	4.801	2.3409	-4.554	-7.4887	-8.65		3467.46	0.03102	-2.1272	-7.129	2.1727	-2.3055	3.4142	-7.8465	0.54187	4.2618	8.6433	-7.194	-16.738
3467.61	0.57103	-3.8061	-1.4962	-0.34678	-1.7994	-5.6653	2.5073	-1.1738	6.3895	-0.51992	-6.4659	-4.623		3467.61	8.0773	-6.0945	-10.094	4.2071	-10.267	0.47839	-3.7841	0.57799	-1.6889	2.6735	-5.1841	-14.693
3467.76	1.6004	0.22359	3.5405	1.6833	2.244	-6.6457	-0.45616	-5.1484	5.4382	5.5144	-2.4431	-1.596		3467.76	2.1237	-6.0617	-11.058	9.2416	-6.2284	-1.4576	-2.7217	-3.3859	-7.6395	-2.2963	-10.174	-8.6486
3467.9	-2.3703	-0.7466	-0.42288	0.71349	-0.71243	-5.626	2.5805	0.87696	5.4871	-3.4512	-3.4202	-3.569		3467.9	-0.82994	-10.029	-11.022	6.2761	-7.1899	-0.39366	5.3409	-10.35	-4.5902	-1.2661	-14.163	-4.6039
3468.05	-2.341	-2.7167	1.6138	0.74377	-0.66866	-2.6062	-4.3828	3.9024	1.5361	-3.4165	2.6028	-4.542		3468.05	-8.7835	-14.996	-11.986	3.3106	-8.1514	-3.3299	-2.5964	-10.314	-11.541	0.76415	-14.153	-2.5591
3468.2	-1.3117	-0.68657	4.6504	4.7741	-7.6247	-3.5864	-4.3459	1.9279	9.5851	-0.38173	5.6259	-0.51499		3468.2	-7.737	-11.963	-10.95	6.3452	-3.1129	-8.2663	-2.5337	-16.278	-18.492	-3.2056	-8.1413	13.486
3468.34	3.7175	-2.6563	9.687	2.8046	-0.58055	-3.5665	-5.309	-1.0466	10.634	0.65324	14.649	-1.488		3468.34	-7.6905	-10.93	-7.9143	13.38	-4.0745	-3.2029	-8.4708	-7.2416	-25.442	-4.1754	-5.1298	32.53
3468.49	1.7467	1.374	9.7236	1.8351	-4.5362	-3.5466	1.728	-5.021	11.684	-2.3116	13.672	7.539		3468.49	-8.644	-10.897	-1.878	11.415	1.9639	-5.1396	-8.4079	-5.2055	-20.393	-5.1452	3.8821	65.575
3468.64	-0.22413	6.4045	9.7601	-2.1342	-1.4917	-3.5266	0.76514	-1.9953	10.733	-3.2763	10.695	5.566		3468.64	-7.5975	-3.8639	8.1584	9.4492	1.0024	-2.0765	-3.3448	-10.169	-20.344	-3.115	9.8943	103.62
3468.78	-2.195	8.4352	10.797	-5.1035	2.553	2.4935	0.80237	-1.9696	8.7824	6.7591	7.7186	7.593		3468.78	-10.551	7.1693	27.195	15.484	11.041	1.9865	-2.2817	-4.1334	-16.295	-2.0848	23.907	153.66
3468.93	-2.1659	12.466	7.8332	-4.0727	1.5979	2.5136	6.8397	3.0562	4.832	1.7948	8.742	9.62		3468.93	-5.5042	13.203	37.232	17.519	27.079	17.049	2.7815	-5.0974	-5.2453	-7.0546	42.92	221.71
3469.08	6.8632	14.497	10.87	-2.0418	1.643	3.5338	0.8771	11.082	3.8817	-0.16942	5.7654	18.647		3469.08	-1.4576	28.236	71.268	15.553	35.117	26.112	-0.15517	-6.0613	4.8038	-9.0244	63.933	300.75
3469.22	3.8923	12.528	8.9062	2.9892	0.6882	0.55403	7.9146	9.1078	3.9315	10.867	7.7889	15.674		3469.22	2.5891	41.269	108.31	8.5883	45.156	35.174	7.9082	-0.02531	1.853	1.0058	88.947	397.8
3469.37	-0.07872	16.559	11.943	-0.97977	0.73362	4.5743	11.952	6.1337	2.9813	3.9027	7.8125	17.701		3469.37	2.6358	61.303	143.34	7.6232	50.194	48.237	12.972	2.0107	6.9021	11.036	123.96	487.84
3469.52	2.9503	10.59	2.9791	-1.9486	4.7792	7.5947	12.99	6.1597	-0.96872	2.939	2.8361	13.728		3469.52	5.6826	81.336	190.38	15.658	68.232	76.299	11.035	4.0467	11.951	17.066	152.98	571.89
3469.66	2.9792	8.6218	11.015	3.0826	2.825	6.6151	12.028	9.1857	2.0813	4.9754	-4.1402	13.755		3469.66	7.7293	110.37	231.42	21.693	81.271	110.36	9.0988	13.083	18	9.0964	192.99	598.93
3469.81	1.0082	1.6534	17.052	-0.88607	1.871	5.6356	7.0655	6.2118	-0.86854	5.012	-1.1165	4.7821		3469.81	17.776	132.4	266.45	23.728	80.309	131.42	10.162	15.119	28.049	13.127	220	598.98
3469.96	12.037	4.6851	13.088	-4.8547	2.9171	4.6562	4.1035	5.2379	-1.8183	-2.9512	2.9073	11.809		3469.96	6.823	143.44	298.49	23.763	85.347	143.48	11.226	18.155	29.098	16.157	242.02	599.02
3470.1	4.0659	7.7169	10.125	-4.8232	1.9634	4.6768	3.1416	1.2641	2.232	2.0857	2.9312	14.836		3470.1	11.87	162.47	312.53	25.798	83.385	152.55	12.29	19.191	33.147	17.187	242.04	560.06
3470.25	5.0947	4.7488	13.161	0.20835	0.00989	4.6975	3.1797	2.2903	-2.7176	3.1228	3.9551	20.863		3470.25	11.917	167.5	304.57	19.833	74.423	159.61	12.354	18.227	42.196	27.217	231.05	462.11
3470.4	0.12355	5.7809	13.197	-0.76002	2.0565	2.7183	5.2179	7.3166	-1.6671	7.1601	-2.0208	25.89		3470.4	13.964	156.54	274.61	18.868	65.461	160.67	13.418	20.262	44.245	11.247	203.07	342.15
3470.54	-0.84768	2.8131	21.233	-10.728	3.1034	1.7391	7.2562	3.343	-0.61658	-3.8025	-1.9968	19.917		3470.54	16.01	145.57	229.64	17.903	47.499	138.73	22.482	17.298	51.294	19.278	171.09	239.2
3470.69	1.1811	3.8455	16.27	-5.6965	1.1504	3.76	0.29462	-2.6306	2.4341	-1.7649	-2.9726	27.944		3470.69	12.057	110.61	184.68	12.938	35.537	112.79	15.546	20.334	41.343	10.308	128.1	157.24
3470.84	-0.79025	4.878	10.306	2.3353	3.1975	-0.21909	-1.6669	-3.6042	1.4848	1.2728	-2.9484	20.971		3470.84	16.104	80.64	119.72	14.974	29.575	85.849	13.61	18.37	47.391	11.338	84.12	108.28
3470.98	3.2384	0.91055	9.3421	3.3673	0.24488	-3.1981	3.3717	4.4223	-2.4644	-4.6893	0.07585	19.998		3470.98	22.151	52.674	73.759	15.009	24.613	61.909	17.674	23.406	41.44	10.368	52.138	97.328
3471.13	-0.73294	-0.05674	8.3782	-0.6007	2.2924	-1.177	-8.5897	5.4488	4.5865	-4.6512	3.1002	12.025		3471.13	24.198	34.708	46.798	18.044	25.651	37.969	20.738	26.442	36.489	10.398	33.156	116.37
3471.28	-5.7043	1.9761	7.4143	5.4314	4.3401	2.8441	-7.551	-1.5246	2.6374	-4.613	-0.87542	3.0521		3471.28	19.245	28.742	38.836	15.079	24.689	21.029	15.802	21.478	31.537	13.429	17.175	159.42
3471.42	1.3242	-3.9909	1.4505	3.4635	2.3879	-4.1346	4.4878	2.5021	7.6884	-3.5747	4.149	2.0791		3471.42	17.292	24.776	44.875	19.115	32.727	23.088	18.867	17.514	31.586	14.459	32.194	204.46
3471.57	-2.6472	-1.9578	1.4865	9.4958	-5.5641	-3.1134	5.5267	2.5288	18.74	3.4638	2.1736	2.1062		3471.57	13.339	30.81	65.914	25.15	30.765	29.148	18.931	22.55	26.634	12.489	49.214	246.5
3471.72	-5.6187	1.0754	2.5226	7.5281	-5.5159	2.908	0.56569	-1.4445	30.791	9.5025	12.198	8.1332		3471.72	19.386	47.844	96.954	28.185	27.803	40.207	16.995	20.585	22.683	7.5193	68.233	247.55
3471.86	-1.5903	-4.8913	6.5586	6.5605	-0.46759	-0.07061	-1.3953	3.5823	31.842	2.5413	18.223	9.1602		3471.86	20.433	65.879	119.99	31.221	26.841	53.266	18.059	19.621	24.731	5.5495	79.254	195.59
3472.01	0.43817	1.1421	16.595	7.5929	2.5809	-1.0491	1.6438	1.6092	31.893	5.5803	26.248	22.187		3472.01	21.48	71.913	116.03	32.256	26.878	56.324	14.124	17.657	19.78	5.5797	67.274	103.64
3472.16	-2.5334	2.1757	26.631	1.6254	3.6296	7.9724	-3.317	4.6361	31.945	2.6194	47.272	32.214		3472.16	23.527	79.948	102.07	29.292	13.916	54.383	15.188	19.693	22.828	6.6099	48.295	-20.321
3472.3	6.4949	10.209	37.667	4.658	-0.32163	4.994	3.7223	8.6631	37.996	6.6586	63.297	56.241		3472.3	23.574	67.982	66.111	26.327	-0.0462	47.441	16.253	22.729	23.876	8.6401	9.3163	-148.28
3472.45	7.5233	11.243	64.702	9.6906	7.7273	3.0157	0.76165	6.6901	42.047	4.6981	89.322	92.268		3472.45	19.621	52.017	13.151	16.363	-17.009	21.499	21.317	19.764	20.924	11.67	-29.662	-263.23
3472.6	7.5516	31.277	99.738	10.723	15.776	11.037	5.8011	-5.2829	34.099	5.7376	110.35	136.3		3472.6	20.668	14.051	-44.809	12.398	-25.971	-9.4432	23.381	12.8	9.9722	9.7006	-71.64	-347.19
3472.74	10.58	50.311	135.77	20.756	14.826	18.059	10.841	1.7442	24.151	9.7773	123.37	188.32		3472.74	20.715	-25.914	-92.769	8.4339	-28.933	-39.386	21.446	8.8358	11.02	9.7308	-115.62	-396.15
3472.89	12.608	70.345	169.81	20.789	24.875	38.081	8.8801	12.771	17.202	9.8172	111.4	237.35		3472.89	10.762	-51.879	-139.73	-3.5305	-33.896	-67.328	28.51	7.8716	5.0681	13.761	-143.59	-409.1
3473.04	5.6362	96.38	196.85	15.822	22.925	51.103	5.9197	9.7986	3.2539	9.8572	96.422	271.38		3473.04	8.809	-72.845	-167.69	-5.4949	-40.858	-84.271	24.575	4.9073	-1.884	16.791	-159.57	-409.06
3473.18	4.6644	103.41	207.88	11.855	30.975	61.125	4.9594	5.8259	-12.694	10.897	60.448	278.4		3473.18	6.856	-91.81	-189.65	-5.4592	-46.821	-97.214	21.639	-8.057	-6.8362	14.821	-169.55	-382.02
3473.33	3.6925	98.448	185.92	2.8879	23.024	69.147	4.9992	15.853	-20.642	11.938	20.473	248.43		3473.33	5.9029	-101.77	-200.61	-6.4235	-46.783	-102.16	23.704	-5.0213	-17.789	12.852	-173.52	-343.97
3473.48	7.7206	88.483	145.95	0.92095	16.074	73.169	1.039	14.881	-24.591	11.978	-18.502	179.46		3473.48	-6.0501	-108.74	-195.57	-9.3877	-42.746	-100.1	22.768	-8.9856	-16.741	13.882	-165.5	-277.93
3473.62	7.7487	71.518	84.989	-8.0459	11.125	67.192	-0.92107	9.908	-26.539	11.019	-54.476	97.484		3473.62	-9.0031	-109.71	-187.53	-6.352	-32.708	-107.05	15.833	-18.95	-23.693	17.912	-156.48	-194.89
3473.77	-0.22333	30.552	14.024	-5.0127	4.175	49.214	3.1189	-2.0645	-28.487	15.059	-87.451	0.51125		3473.77	-10.956	-105.67	-170.49	-8.3162	-24.671	-96.989	11.897	-17.914	-27.646	6.9422	-131.45	-106.84
3473.91	-0.19536	-8.4126	-55.94	-6.9794	-6.7745	26.236	-0.84108	-9.037	-27.435	7.1003	-110.43	-97.462		3473.91	-14.909	-88.635	-138.44	-12.28	-20.634	-83.934	6.9616	-15.879	-31.598	5.9724	-97.425	-15.8
3474.06	-5.1674	-42.378	-118.9	-5.9461	-15.724	2.2588	-3.801	-11.009	-29.383	6.1413	-114.4	-187.43		3474.06	-12.862	-68.6	-86.403	-14.245	-2.5965	-61.878	1.026	-21.843	-26.551	1.0026	-52.399	73.243
3474.21	-7.1395	-72.342	-172.87	-6.9127	-21.673	-21.719	-3.7608	-10.982	-22.331	3.1824	-106.37	-245.41		3474.21	-12.815	-38.565	-30.362	-7.2086	8.4408	-37.823	-1.9096	-13.807	-25.504	-2.9672	-14.373	155.29
3474.35	-12.112	-95.307	-194.83	-10.879	-23.622	-44.696	-1.7206	-11.954	-12.279	-2.7763	-84.348	-260.38		3474.35	-3.7685	-5.5296	21.679	-16.173	23.478	-10.768	-10.845	-6.7718	-10.457	2.063	31.654	227.33
3474.5	-10.084	-97.272	-182.8	-4.8458	-22.571	-58.673	2.3196	-5.9264	-6.2263	-7.7349	-60.322	-244.35		3474.5	-1.7216	21.506	74.721	-17.137	32.515	23.286	-9.7808	1.2638	3.5905	-2.9068	80.681	295.37
3474.65	-11.056	-94.236	-152.76	-3.8123	-18.52	-68.651	2.36	-3.8987	-3.1741	-5.6933	-41.296	-206.33		3474.65	5.3253	45.541	125.76	-18.101	40.552	53.341	-7.7164	7.2993	8.6375	-7.8765	116.71	356.41
3474.79	-6.0282	-80.201	-114.73	-2.7787	-13.468	-67.628	-4.5997	-7.8708	-0.1219	-2.6516	-31.27	-151.3		3474.79	5.3721	69.576	158.8	-18.065	47.589	77.395	-10.652	17.335	21.684	-9.8463	152.74	393.46
3474.94	-12.001	-59.165	-74.692	1.255	-8.417	-62.605	4.4408	-0.84297	-7.0696	-7.6098	-16.244	-109.27		3474.94	7.419	92.612	184.85	-18.029	53.626	96.448	-10.588	22.37	20.731	-7.8161	167.76	404.5
3475.09	-6.9728	-45.129	-51.656	0.28867	-10.365	-52.582	5.4813	0.18495	-4.0173	-11.568	-7.2184	-75.246		3475.09	13.466	108.65	206.89	-5.9928	50.663	107.5	-11.524	13.406	21.778	-8.7859	183.79	384.54
3475.23	-5.9452	-26.094	-33.621	-6.6776	-9.3136	-25.559	2.5218	-0.78708	-3.965	-4.5258	-15.192	-52.219		3475.23	5.5126	109.68	197.93	0.04325	47.7	120.56	-12.459	17.441	32.825	-8.7557	179.82	329.59
3475.38	-2.9176	-18.058	-22.586	-3.6438	-8.2617	-14.536	8.5624	0.24094	-8.9126	1.5165	-10.166	-38.192		3475.38	-4.4407	108.72	183.97	-2.9207	44.737	123.61	-13.395	13.477	32.871	-9.7255	164.85	245.63
3475.53	-1.89	-8.0217	-11.551	1.3901	-3.2096	-6.5127	1.6031	-2.731	-4.8602	-5.4412	-1.1398	-21.165		3475.53	-9.3939	84.754	150.01	-1.8845	32.774	108.66	-18.331	5.5124	27.918	-7.6953	135.88	149.67
3475.67	-2.8625	-0.98552	-3.5155	2.4239	-1.1575	-1.4895	3.6438	3.2971	-3.8078	-3.3987	0.88656	-9.1377		3475.67	-10.347	54.79	106.06	-2.8484	17.811	89.714	-17.267	-1.4521	14.964	-5.6651	102.91	56.713
3475.82	1.165	-3.9493	0.5197	-2.5421	0.89483	2.5338	-1.3155	0.3253	4.2446	-6.3561	-0.08706	-7.1107		3475.82	-12.301	30.825	53.099	-14.812	7.848	64.766	-16.203	-4.4167	12.01	-5.6349	67.94	-30.245
3475.97	2.1925	-6.913	4.5548	-3.5081	-3.0527	4.5572	-1.2747	-3.6465	-0.70294	1.6867	-2.0606	2.9163		3475.97	-19.254	3.861	7.1412	-15.776	-2.1152	42.818	-14.139	-6.3812	0.05651	-6.6047	21.971	-87.202
3476.11	-4.7801	-6.8766	3.5899	-6.4741	-4.0002	0.58068	-3.2338	-1.6182	-7.6505	-5.2705	-2.0341	0.94335		3476.11	-16.207	-20.103	-31.816	-16.74	-8.0785	12.87	-10.075	-11.346	-1.8974	-8.5745	-6.998	-120.16
3476.26	-4.7527	-4.8401	6.625	-3.44	-5.9475	-1.3958	-3.193	0.4101	-6.598	-1.2275	-8.0075	-2.0296		3476.26	-12.161	-36.067	-57.773	-26.704	-14.042	-10.079	-8.0108	-10.31	-8.8514	0.45573	-28.966	-121.12
3476.41	-2.7253	-7.8035	0.66001	-6.4059	-3.8947	0.62784	1.848	2.4385	-2.5455	-3.1844	-1.9809	-0.00264		3476.41	-13.114	-51.032	-70.731	-38.667	-18.005	-18.028	-5.9469	-9.275	-7.8055	0.48593	-40.935	-94.075
3476.55	-2.698	-4.7668	5.695	5.6282	-7.8418	10.652	-3.111	0.46688	-9.4929	-1.1411	-7.9542	-6.9756		3476.55	-8.0676	-53.996	-74.688	-41.631	-11.969	-25.977	-3.8831	-14.24	-12.76	1.5161	-40.902	-64.033
3476.7	0.32925	-3.73	-4.27	1.6624	-13.789	5.6753	-0.07003	-5.5047	-11.44	-4.0978	-15.927	-20.949		3476.7	-13.021	-50.96	-64.645	-39.595	-8.932	-23.926	-4.8193	-15.204	-9.7141	-4.4537	-34.87	-37.991
3476.85	-0.64352	-4.6931	-13.235	2.6967	-10.736	5.6991	-2.029	-3.4761	-14.388	-3.0543	-19.901	-28.922		3476.85	-17.975	-37.924	-48.601	-36.558	-4.8955	-18.876	-16.756	-15.169	-8.6685	-15.423	-21.837	-19.949
3476.99	-4.6163	-11.656	-18.2	0.73094	-2.6822	5.723	4.0121	-0.44759	-20.335	-5.0107	-22.874	-26.895		3476.99	-14.928	-27.887	-31.558	-31.522	-10.859	-12.826	-21.692	-11.134	-12.623	-10.393	-18.803	-39.907
3477.14	-1.5892	-10.619	-25.165	3.7652	-6.6288	1.747	4.0533	-0.41898	-16.283	-4.967	-17.847	-30.868		3477.14	-19.882	-16.851	-22.515	-20.486	-18.823	-5.7762	-23.628	-16.098	-13.578	-8.363	-12.769	-96.865
3477.29	1.438	-9.582	-19.131	2.7996	-7.5753	-4.2289	-2.9056	-1.3903	-8.2301	-2.9231	-15.82	-34.841		3477.29	-21.836	-17.815	-21.471	-14.449	-26.786	2.2733	-33.565	-15.063	-20.532	-11.333	-23.735	-189.82
3477.43	-0.53496	-13.545	-19.096	-7.166	-3.5216	-8.2048	-0.86436	2.6384	-6.1776	-2.8792	-15.793	-32.814		3477.43	-22.789	-17.779	-43.428	-15.413	-35.75	-0.67756	-33.502	-19.028	-29.487	-15.303	-44.701	-293.78
3477.58	2.4921	-22.508	-17.061	2.8684	-5.4678	-14.181	3.1769	-1.3329	-11.125	-2.8351	-17.766	-35.787		3477.58	-23.743	-31.743	-86.384	-9.3764	-48.713	-21.629	-35.438	-21.992	-34.442	-16.272	-77.666	-399.74
3477.73	-4.4809	-21.47	-13.026	5.9029	-5.4139	-15.156	5.2182	2.6959	-11.072	1.2091	-12.738	-30.76		3477.73	-22.697	-59.706	-136.34	-8.3399	-61.677	-47.58	-35.375	-23.957	-40.397	-22.242	-115.63	-495.7
3477.87	-8.4539	-15.433	-18.992	4.9374	-6.3599	-20.132	3.2595	2.7248	-9.0198	-7.7466	-8.7111	-27.733		3477.87	-27.651	-84.67	-195.3	-6.3034	-67.641	-70.532	-35.312	-24.922	-44.352	-14.212	-165.59	-571.66
3478.02	-3.427	-19.395	-14.957	2.9719	-4.3058	-11.107	-5.6992	6.7537	1.0328	-8.7022	-7.6838	-24.706		3478.02	-23.604	-115.63	-247.25	-8.2669	-71.605	-99.484	-28.249	-23.887	-50.308	-15.182	-200.56	-610.62
3478.17	1.5999	-14.358	-11.923	7.0064	-6.2516	-10.083	-2.6578	3.7826	1.0853	-6.6577	-4.6564	-20.679		3478.17	-24.558	-144.6	-290.21	0.76966	-67.569	-124.44	-19.186	-16.852	-45.263	-23.152	-223.52	-598.57
3478.31	2.6267	-16.32	-19.888	7.041	-3.1973	-2.0584	-1.6164	-0.18842	-5.8621	-4.613	-6.6289	-20.652		3478.31	-15.512	-161.56	-309.16	1.8062	-65.533	-145.39	-21.123	-16.816	-47.219	-20.121	-238.49	-559.53
3478.46	-0.34646	-14.282	-6.8536	6.0756	-0.14285	1.9663	-1.575	-1.1594	-3.8095	0.4317	-8.6014	-13.625		3478.46	-8.4664	-169.52	-305.12	4.8428	-56.497	-151.34	-15.06	-16.781	-44.174	-12.091	-234.45	-499.49
3478.61	-2.3197	-12.244	-3.8191	0.11028	-5.0883	-7.009	6.4664	2.8697	-2.757	3.4766	-9.5739	-14.598		3478.61	-7.4205	-166.49	-291.08	3.8794	-54.461	-161.29	-4.9972	-17.746	-37.13	-5.061	-221.41	-419.45
3478.75	-0.29295	-6.2066	-2.7847	2.145	-4.0337	-3.9842	4.5079	0.89882	6.2956	-0.47849	-3.5463	-14.571		3478.75	-10.375	-157.45	-262.03	-0.08398	-48.425	-149.25	-4.9346	-13.711	-37.086	-6.0308	-199.37	-341.41
3478.9	2.7337	-6.1686	-2.7504	-2.8203	-5.9789	-1.9593	-0.45061	1.928	1.3481	-5.4334	-6.5186	-6.5435		3478.9	-6.3288	-139.41	-219.99	2.9527	-39.389	-122.2	-4.872	-10.676	-35.042	0.99945	-171.33	-267.37
3479.05	2.7604	-5.1306	-5.716	8.2144	-6.9241	-3.9343	0.59091	3.9572	-1.5994	-7.3883	-9.4908	-7.5165		3479.05	-1.283	-120.38	-187.94	9.9893	-28.353	-105.16	0.19042	-4.6408	-25.998	-0.97035	-143.3	-199.33
3479.19	-1.213	-9.0925	-6.6817	8.2491	-4.8691	-0.90925	-2.3676	3.9865	4.4531	-5.343	-10.463	-8.4895		3479.19	-6.2373	-94.341	-142.9	12.026	-20.317	-83.11	2.2528	-5.6058	-25.954	1.0599	-104.26	-143.28
3479.34	6.8136	-10.054	-5.6475	1.2839	-6.8141	-3.8841	-2.326	10.016	1.5056	-0.29763	1.5648	-2.4625		3479.34	-6.1917	-78.304	-107.85	8.0627	-14.281	-57.065	-1.685	0.42929	-19.911	-0.90993	-82.217	-107.24
3479.49	0.84013	-7.0161	4.3867	-0.68128	-10.759	0.14107	-1.2844	2.0451	17.558	-1.2522	1.5927	2.5645		3479.49	-1.1461	-51.267	-70.809	13.099	-11.246	-42.02	1.3771	5.4643	-7.8671	-1.8797	-52.177	-68.203
3479.63	0.86663	-8.9778	8.4209	1.3535	-2.7037	3.1664	-1.2428	-2.9255	19.61	-0.20658	9.6207	4.5915		3479.63	-0.10056	-31.23	-54.764	11.136	-9.2101	-27.975	4.4391	10.499	-7.8237	3.1505	-43.137	-37.162
3479.78	0.89308	-6.9394	5.455	0.38839	0.35165	3.1917	4.7988	4.104	20.663	-0.16092	12.649	9.6185		3479.78	0.94491	-20.194	-31.719	8.1729	2.8255	-22.931	0.50104	16.534	-10.78	3.1807	-26.097	-21.121
3479.93	2.9195	-0.901	7.4891	6.4233	1.4071	3.2171	6.8404	4.1335	28.715	-0.11515	10.677	9.6455		3479.93	1.9903	-14.157	-17.674	10.21	4.8611	-7.8867	1.5628	16.569	5.2627	3.2109	-12.056	-6.0805
3480.07	-3.0541	2.1375	4.5231	5.4581	0.4626	2.2426	0.882	4.163	23.768	-4.0693	12.705	5.6725		3480.07	5.0357	-4.1196	-4.6289	2.2465	10.897	6.1571	1.6245	20.604	13.306	3.2411	-3.0144	-0.03984
3480.22	-5.0278	-1.824	6.5571	4.4931	2.5182	0.26823	-1.0764	2.1926	14.82	-0.02333	12.733	9.6995		3480.22	5.0809	10.917	5.4163	-0.7167	9.932	15.201	11.686	21.639	18.349	7.2713	-2.9728	7.0008
3480.37	1.9985	2.2146	9.5911	7.528	4.5739	2.2939	-0.03471	-1.7778	7.8723	5.0227	7.7615	14.727		3480.37	4.1261	10.955	13.462	-0.67987	12.967	20.244	12.747	19.674	20.391	8.3015	-2.9307	6.0413
3480.51	1.0248	10.253	8.625	4.5629	3.6297	5.3196	7.0069	-0.7481	2.9246	3.0689	3.7899	15.754		3480.51	8.1713	8.9917	9.5069	-6.643	11.003	18.287	12.809	24.709	22.434	12.332	0.11163	0.08176
3480.66	10.051	6.292	6.6588	5.5979	2.6856	9.3455	6.0486	2.2816	1.9768	4.1151	1.8182	15.781		3480.66	15.216	9.0289	11.552	-12.606	12.038	11.329	9.87	23.744	32.477	9.3619	5.1544	5.1222
3480.81	5.0772	8.3308	9.6927	7.6329	-0.25848	8.3713	4.0903	4.3114	-5.971	12.161	4.8467	14.808		3480.81	10.261	10.066	8.5978	-12.569	-0.92667	15.371	11.931	23.779	27.519	15.392	1.1975	0.16249
3480.95	9.1033	15.37	9.7264	1.6679	1.7976	6.3973	7.1319	8.3412	-13.919	10.208	2.8752	6.8346		3480.95	-1.6937	2.1033	2.6434	-11.532	-2.8915	8.4133	8.9919	14.814	16.561	9.4223	-5.7591	-2.7972
3481.1	10.129	11.408	2.7602	4.7029	2.8537	8.4234	9.1736	5.371	-25.867	5.2543	-2.0962	-1.1384		3481.1	2.3512	-4.8594	-2.311	-2.4955	0.14367	0.45496	-1.9473	12.848	15.603	2.4525	-7.7153	-1.7571
3481.25	7.1555	10.447	-2.2061	2.7379	-0.09013	9.4495	8.2153	4.4009	-28.815	10.301	-4.0676	1.8886		3481.25	-3.604	-7.8221	-10.265	-2.4586	-6.8212	1.4963	-2.8866	11.883	6.6454	-4.5172	-12.671	1.2831
3481.39	4.1815	6.4864	-7.1725	-6.2271	2.9662	4.4757	2.257	0.43085	-31.762	13.348	-11.039	1.9156		3481.39	-8.5593	-14.785	-8.2195	-4.4216	-6.7862	-2.4627	-0.82613	7.9181	-4.3128	-4.487	-12.627	15.323
3481.54	0.2075	1.5254	-3.1389	-13.192	-3.9775	6.502	-4.7014	-1.5392	-22.71	11.394	-22.01	-3.0574		3481.54	-13.515	-11.747	-15.174	-1.3847	-4.7512	-1.4221	-9.7658	-1.0472	-9.271	-11.457	-11.582	30.363
3481.69	1.2334	-12.436	-10.105	-12.157	-0.92107	3.5284	-3.6597	-3.5091	-21.659	6.4411	-21.981	-11.03		3481.69	-12.47	-10.71	-4.1277	4.6523	-9.7163	-10.382	-8.7055	-6.0124	-14.229	-13.427	-4.5365	61.403
3481.83	-1.7407	-21.396	-10.072	-4.1219	-2.8646	-3.4452	-9.618	-6.4791	-11.607	3.488	-20.953	-11.003		3481.83	-14.426	-8.6724	2.9183	3.6893	2.3186	-4.3417	-8.6455	-12.978	-19.188	-10.396	5.5091	101.44
3481.98	2.2852	-26.357	-6.0383	-8.0869	-8.808	-5.4187	-11.576	-13.449	-4.5547	-4.465	-17.924	-15.976		3481.98	-15.381	-9.6349	8.9643	2.7263	10.353	-3.3019	-9.5855	-7.943	-19.147	-13.366	13.555	155.48
3482.13	-10.689	-25.318	-13.005	-10.052	-2.7513	-9.3921	-3.5347	-6.4188	-1.5029	-10.418	-19.895	-14.949		3482.13	-14.337	3.4027	29.01	10.763	16.388	7.7375	-7.5257	-14.908	-19.105	-13.336	28.601	231.52
3482.27	-11.663	-20.279	-10.972	-6.0167	-5.6946	-16.365	-8.4931	-3.3886	-3.4512	-14.371	-21.866	-18.922		3482.27	-10.293	22.44	60.057	16.8	26.423	17.777	-8.4661	-13.874	-17.064	-12.306	48.648	308.56
3482.42	-6.6374	-17.239	-12.938	-8.9816	-8.6378	-17.339	-3.4514	-3.3584	-3.3994	-17.324	-8.8366	-12.895		3482.42	-10.248	32.478	92.103	23.837	41.458	28.815	-14.407	-5.839	-6.0235	-10.276	76.695	399.6
3482.57	0.38827	-14.2	-11.905	-4.9465	-6.581	-9.3118	-2.4098	-3.3281	0.65222	-13.276	-11.807	-11.868		3482.57	-14.204	55.516	136.15	32.874	52.492	51.854	-7.3473	-6.8043	-5.9827	-7.2454	115.74	491.64
3482.71	-0.58607	-13.161	-9.8717	2.0886	-5.5241	-5.2849	2.6318	-4.2978	1.7038	-13.229	-3.7782	-0.84137		3482.71	-6.1603	79.553	178.2	37.912	65.527	69.892	-2.2881	1.2303	2.0579	-6.2152	151.79	580.68
3482.86	-2.5604	-7.1214	-3.8385	-4.8763	-2.4671	-11.258	-0.32659	0.73255	6.7554	-9.1815	0.251	-7.8144		3482.86	-0.11641	96.591	227.24	32.949	69.561	94.93	2.7709	1.2649	11.098	-7.185	180.84	602.72
3483.01	-7.5349	-2.0819	0.19466	0.15883	-6.4101	-10.231	5.715	-3.237	5.8068	-11.134	1.2803	-10.787		3483.01	-0.07257	119.63	266.29	27.986	78.596	122.97	3.8297	3.2994	15.139	-0.15477	211.89	602.76
3483.15	-4.5093	4.9575	0.22776	-1.8061	-11.353	-1.2037	1.7565	-1.2066	0.85826	-1.0864	4.3097	-8.7603		3483.15	-1.0288	146.67	294.33	33.023	83.63	143	5.8884	3.334	26.179	-0.12456	224.94	601.8
3483.3	-7.4838	1.997	4.2608	-4.7709	-2.2958	0.82348	1.7981	-0.17612	5.9096	-4.0387	2.3391	-3.7333		3483.3	5.0148	157.7	303.38	27.06	81.664	153.04	13.947	7.3685	36.219	4.9056	232.98	545.84
3483.45	-0.45835	-7.9634	5.2938	5.2642	-3.2386	2.8508	-3.1604	5.8544	8.9609	3.009	5.3685	8.2937		3483.45	8.0584	161.74	292.43	20.097	71.699	164.08	20.005	15.403	42.259	4.9359	224.03	446.88
3483.59	4.5671	-5.9238	3.3268	5.2993	-0.18133	2.8781	-4.1189	-3.115	17.012	0.05673	6.398	4.3207		3483.59	17.102	155.78	266.47	16.134	64.733	155.11	22.063	19.438	44.299	-4.0339	194.08	332.92
3483.74	0.59246	2.1158	3.3597	0.3344	5.876	-1.0944	-1.0774	-1.0844	19.063	-3.8954	11.428	-1.6523		3483.74	19.145	140.82	219.52	19.171	55.767	132.15	23.121	17.472	45.339	4.9963	158.13	224.95
3483.89	2.6178	4.1554	8.3926	-3.6305	0.93337	4.9331	-3.036	-0.05379	14.114	-0.84754	12.457	4.3747		3483.89	22.189	110.86	163.57	12.208	34.801	108.19	27.179	25.506	50.378	7.0265	113.18	128.99
3484.03	6.6431	3.195	11.425	-1.5954	-5.0092	6.9607	-0.99453	-1.0231	12.165	-0.79959	12.487	3.4017		3484.03	30.232	80.894	111.62	12.246	23.835	81.221	31.237	26.541	51.417	14.057	76.234	63.032
3484.18	3.6684	-3.7653	7.4581	1.4397	-4.9517	5.9884	2.0469	1.0076	10.216	-1.7516	16.517	8.4287		3484.18	24.275	51.932	63.662	9.2828	13.869	53.256	34.294	23.575	46.457	22.087	37.285	40.071
3484.33	-1.3064	4.2744	9.4909	1.4748	-1.8942	1.0162	6.0882	1.0384	7.2672	-2.7035	16.546	7.4557		3484.33	27.318	28.97	33.709	14.32	10.903	30.29	31.352	20.61	34.496	15.117	18.337	57.109
3484.47	-0.28122	10.314	11.524	0.50991	5.1634	4.044	1.1296	2.0692	6.318	-4.6554	16.576	23.483		3484.47	25.361	13.009	21.756	16.357	8.9369	22.324	29.409	13.644	29.535	12.147	10.388	81.148
3484.62	-3.2561	13.354	19.556	-0.45501	1.221	0.07197	0.1709	4.1	7.3687	3.3928	20.606	28.51		3484.62	16.404	6.0468	23.803	11.394	15.971	18.358	25.466	8.6783	24.574	15.178	16.44	108.19
3484.77	-1.231	10.394	23.589	-7.4199	2.2786	2.1	-0.78783	0.13091	1.4193	2.441	18.636	34.537		3484.77	10.446	22.085	39.85	8.4316	19.004	16.392	17.522	6.7126	16.612	20.208	29.493	129.22
3484.91	-3.2059	5.4335	23.621	-4.3849	-1.6637	9.1281	-0.74659	-1.8382	-0.53018	1.4893	15.666	34.564		3484.91	16.489	34.123	63.897	4.4689	29.038	31.425	21.579	6.7469	18.651	13.238	37.545	121.26
3485.06	0.81913	12.473	23.654	2.6502	2.3941	15.156	-2.7054	1.1928	-1.4797	0.53763	13.696	35.591		3485.06	7.5314	39.161	69.945	7.5061	22.072	37.458	16.635	7.7812	21.689	11.268	40.598	87.301
3485.21	0.84411	9.5131	24.686	6.6853	2.4518	17.184	-5.6642	0.22378	-2.4293	4.586	12.726	39.618		3485.21	4.5738	40.2	70.992	-0.45667	16.105	41.491	7.6915	1.8155	17.727	12.298	34.651	31.339
3485.35	2.8691	11.553	25.719	6.7203	1.5097	20.213	-6.6231	2.2548	0.62094	1.6344	2.7564	32.645		3485.35	11.616	49.238	60.039	-7.4194	5.1388	35.523	11.748	5.8497	18.765	13.329	23.705	-50.623
3485.5	0.89397	11.593	18.751	-1.2447	4.5675	15.241	-6.582	-2.7141	-6.3289	6.6829	-7.2134	22.672		3485.5	14.658	43.276	40.086	-9.3822	-7.8278	27.555	15.803	3.8839	21.803	3.3587	-3.2413	-138.58
3485.65	0.91883	4.6326	14.783	-2.2096	1.6254	10.27	1.459	4.317	5.7212	2.7314	-1.1832	14.699		3485.65	12.7	34.315	4.1338	-6.3449	-22.794	16.587	17.859	6.9181	9.8411	4.389	-32.187	-223.55
3485.79	-4.0563	4.6725	3.8154	-1.1746	-0.3167	9.2982	0.50004	-1.6519	5.7712	-0.22002	-7.1529	6.7258		3485.79	8.7424	7.3533	-33.819	4.6924	-42.761	-8.3819	13.914	6.9522	6.8787	8.4192	-63.133	-298.51
3485.94	0.96845	2.7124	0.84753	1.8604	-6.2588	5.3268	-3.459	-8.6207	8.8212	2.8286	-8.1225	-0.24723		3485.94	9.7843	-11.608	-72.771	15.73	-42.728	-30.351	9.9694	4.9864	-0.08377	2.4494	-100.08	-354.47
3486.09	5.9932	-0.24773	0.87966	-1.1047	-4.2008	9.3555	-3.4181	-3.5895	8.871	1.8772	-3.0921	-9.2202		3486.09	7.8261	-30.57	-122.72	24.767	-47.695	-60.32	8.0244	8.0205	-7.0464	6.4796	-138.02	-383.43
3486.23	2.0179	-2.2078	-5.0883	-0.0697	-3.1428	1.3843	1.6228	-3.5582	10.921	-1.0741	-1.0617	-8.1932		3486.23	6.8677	-55.531	-157.68	30.804	-48.661	-82.29	4.0792	-1.9454	-12.009	5.5098	-161.97	-369.4
3486.38	2.0426	-2.1679	-3.0562	3.9653	-1.0848	-1.5869	-0.33643	0.47309	16.97	-0.02538	-1.0312	-5.1662		3486.38	-3.0907	-79.493	-174.63	36.841	-48.628	-98.26	-2.8662	-10.911	-24.972	-1.46	-169.91	-325.36
3486.52	4.0672	-10.128	-7.0243	8.0002	-1.0267	3.4421	1.7043	-4.4956	17.02	-1.9766	-2.0006	-1.1392		3486.52	-7.0493	-92.454	-193.58	34.879	-45.595	-106.23	0.18812	-16.877	-34.935	-4.4298	-167.86	-264.32
3486.67	6.0918	-8.0881	1.0076	4.0351	-2.9686	2.4711	-2.255	-6.4642	21.069	8.0722	7.03	5.8878		3486.67	-7.0079	-104.42	-189.53	37.916	-33.562	-106.2	2.2423	-16.843	-37.898	-3.3996	-161.8	-191.28
3486.82	5.1164	-9.0482	-0.96048	4.07	0.08945	1.5002	-0.21431	-3.4328	19.119	4.121	12.061	8.9148		3486.82	-4.9667	-102.38	-162.49	25.953	-20.53	-99.171	0.2962	-13.809	-40.862	-3.3694	-139.74	-121.25
3486.96	3.1409	7.9917	6.0713	5.1049	-2.8524	1.5293	0.82629	-3.4014	23.168	6.1698	21.091	10.942		3486.96	-4.9256	-95.338	-131.44	18.991	-1.4968	-87.143	9.3499	-17.775	-30.825	0.66081	-108.69	-46.209
3487.11	0.16534	10.032	17.103	2.1397	0.20569	2.5586	-1.1332	6.6301	23.217	9.2187	41.122	26.969		3487.11	-1.8846	-76.299	-88.391	-4.9721	6.536	-65.114	31.403	-8.7413	-15.789	1.691	-71.629	25.828
3487.26	-0.81022	10.071	39.135	-2.8254	6.2638	-1.4121	2.9073	7.6616	24.266	14.268	66.153	48.996		3487.26	8.1562	-56.261	-42.343	-10.935	15.569	-38.086	29.457	-4.7074	-5.7529	6.7212	-39.572	103.87
3487.4	-0.78583	19.111	61.166	6.2094	4.322	1.6173	1.9477	3.6931	21.315	9.3165	90.184	88.023		3487.4	16.197	-27.222	8.7043	-23.897	25.601	-6.0583	31.51	0.32654	3.2831	11.751	-0.51399	193.9
3487.55	5.2385	30.151	91.198	1.2442	12.38	9.6468	1.9881	-1.2753	15.364	5.3655	99.215	133.05		3487.55	20.238	2.8168	50.752	-28.86	41.634	17.969	32.563	4.3604	19.319	10.782	43.544	273.94
3487.7	6.2628	52.191	131.23	5.2789	7.4383	19.676	3.0284	-1.2437	12.412	4.4145	106.25	182.08		3487.7	28.278	30.856	102.8	-35.823	47.666	44.996	24.615	8.3943	30.355	15.812	84.602	346.98
3487.84	2.2871	72.231	160.26	6.3137	10.497	22.706	3.0686	4.7879	-0.53918	-2.5365	92.276	227.1		3487.84	20.319	55.894	141.85	-37.785	52.699	66.023	16.668	11.428	27.39	3.8421	113.66	399.01
3487.99	2.3114	87.271	184.29	4.3484	13.555	39.736	1.1088	8.8196	-20.491	0.5125	77.308	261.13		3487.99	22.359	76.933	169.9	-30.748	50.731	86.05	6.7199	12.462	29.426	-0.12774	130.72	430.05
3488.14	6.3356	95.311	193.32	-1.6169	12.613	55.765	5.1489	7.8513	-25.442	5.5615	45.339	264.16		3488.14	15.399	98.972	190.94	-24.711	44.763	103.08	-0.22818	14.496	23.461	-2.0975	149.78	443.09
3488.28	8.3597	96.351	175.36	1.4178	11.671	63.795	7.1889	3.8831	-29.394	4.6106	3.3697	231.18		3488.28	12.439	111.01	207.99	-27.674	36.796	111.1	-9.1765	9.5295	21.496	-6.0673	158.84	430.12
3488.43	7.3839	84.39	134.39	3.4524	15.729	61.825	1.2289	2.9148	-32.346	3.6597	-36.599	171.21		3488.43	-0.5211	115.05	202.04	-28.636	33.828	111.13	-15.125	7.5633	23.531	-10.037	154.9	394.16
3488.58	-1.5921	60.43	74.418	-1.513	9.7876	58.855	-0.73126	2.9466	-36.298	4.7088	-61.568	82.239		3488.58	-8.4813	108.09	188.09	-29.599	36.86	103.15	-24.074	5.597	15.566	-11.007	150.96	331.2
3488.72	-1.568	21.47	5.4491	-7.4784	0.8458	40.885	0.30856	-0.02153	-26.25	5.7579	-90.537	-12.734		3488.72	-13.442	94.128	167.13	-24.562	27.892	101.18	-29.023	6.6307	14.601	-20.977	135.02	246.23
3488.87	-0.544	-11.49	-58.52	-6.4438	-5.096	17.916	-6.6517	-6.9897	-30.203	5.807	-104.51	-105.71		3488.87	-15.402	81.167	136.18	-23.524	15.924	88.202	-31.972	3.6644	5.6353	-18.946	117.08	130.27
3489.02	-4.52	-43.45	-119.49	-12.409	-12.038	-5.0543	-14.612	-6.9578	-17.155	-4.1439	-102.47	-180.68		3489.02	-18.363	62.206	99.23	-24.487	3.9558	75.227	-30.921	-3.302	-0.33032	-23.916	81.138	-8.6963
3489.16	-9.4961	-72.411	-159.46	-8.3748	-19.98	-31.024	-9.5725	-12.926	-14.108	-6.0948	-94.443	-229.65		3489.16	-23.323	34.245	46.278	-27.45	-10.012	56.251	-29.871	-9.2683	-3.2961	-21.886	36.199	-115.66
3489.31	-9.4722	-91.371	-184.43	-9.3403	-19.921	-51.994	-10.533	-7.8939	-16.06	-13.046	-83.411	-247.63		3489.31	-19.284	2.2843	-4.6741	-31.412	-14.981	33.274	-29.821	-16.235	-9.2619	-19.856	0.25986	-189.62
3489.46	-4.4483	-98.331	-178.4	-4.3059	-31.863	-66.963	-6.4935	-5.8619	-8.0132	-15.996	-68.38	-236.6		3489.46	-18.245	-29.677	-53.626	-26.375	-20.949	-4.7024	-21.771	-15.201	-18.228	-19.826	-36.679	-221.59
3489.6	0.57548	-92.292	-156.36	2.7285	-26.805	-78.933	-1.4542	-2.8299	-7.9661	-11.947	-48.348	-207.57		3489.6	-16.206	-48.637	-100.58	-16.338	-24.917	-27.679	-23.721	-14.168	-22.194	-21.795	-57.617	-215.55
3489.75	-3.4007	-82.252	-122.33	-0.2371	-16.747	-75.902	-6.415	-3.7978	-5.9192	-9.8982	-35.317	-167.55		3489.75	-24.168	-72.598	-119.53	-13.3	-21.886	-37.657	-27.672	-16.134	-29.16	-27.765	-67.556	-179.52
3489.9	-3.377	-70.212	-96.303	-3.2028	-13.689	-58.871	-14.376	-5.7657	-1.8724	-13.849	-21.285	-126.52		3489.9	-25.129	-77.559	-107.48	-14.263	-22.854	-52.634	-26.623	-29.101	-35.127	-20.735	-66.494	-136.48
3490.04	-0.35329	-52.173	-62.273	-5.1685	-12.631	-50.84	-11.337	-7.7336	-3.8258	-16.8	-8.2535	-91.491		3490.04	-25.091	-69.52	-91.435	-11.226	-21.823	-51.612	-20.574	-26.067	-29.094	-19.705	-57.431	-97.446
3490.19	0.67038	-38.133	-47.242	-7.1342	-11.572	-41.81	-8.2977	-4.7015	0.22073	-11.751	-7.2218	-64.464		3490.19	-22.052	-53.481	-70.387	-7.1886	-21.792	-34.59	-23.525	-18.034	-30.06	-13.675	-41.369	-91.411
3490.34	-0.30599	-27.094	-32.211	0.90004	-7.5143	-28.779	-3.2588	-4.6693	3.2671	-7.7016	-4.1901	-45.437		3490.34	-27.014	-37.441	-50.339	-12.151	-17.76	-23.569	-21.477	-21	-38.027	-11.644	-32.306	-111.38
3490.48	-2.2824	-16.054	-21.181	3.9342	-7.4562	-27.748	-0.22001	-5.6371	1.3133	-5.6524	-5.1583	-27.41		3490.48	-18.976	-32.402	-47.291	-10.114	-20.729	-13.547	-15.429	-24.967	-42.994	-11.614	-35.243	-174.34
3490.63	-0.25883	-11.015	-15.15	2.9684	-10.398	-12.717	-4.1813	-1.6049	8.3594	-9.6033	-9.1265	-15.383		3490.63	-14.938	-29.363	-53.243	-9.0768	-30.698	-6.5265	-16.381	-24.933	-37.962	-16.584	-52.18	-262.31
3490.78	-0.23531	-7.9753	-3.12	0.00252	-7.3401	-9.6855	-9.1427	1.4274	4.4053	-10.554	-11.095	-8.356		3490.78	-17.9	-35.323	-73.195	-12.04	-41.667	-18.506	-18.333	-23.9	-29.929	-9.5538	-76.117	-363.27
3490.92	2.7882	-2.936	-7.0897	8.0366	-5.2821	-6.6543	-8.1042	3.4597	14.451	-5.5051	-9.0628	-12.329		3490.92	-15.862	-53.284	-123.15	-8.0023	-55.636	-29.486	-12.286	-23.867	-33.896	-8.5236	-112.05	-468.24
3491.07	1.8116	0.10339	-12.059	6.0706	-2.2241	-6.623	-11.066	1.492	11.497	-5.456	-12.031	-15.302		3491.07	-6.8249	-76.245	-169.1	-12.965	-62.605	-65.466	-7.2389	-13.833	-20.864	-10.493	-149.99	-542.2
3491.22	-0.16497	-3.8573	-7.0291	7.1046	-4.1662	-7.5916	-1.0274	2.5243	12.542	-7.4069	-8.9989	-21.275		3491.22	0.21252	-105.21	-218.05	-15.928	-67.574	-85.446	-6.192	-12.8	-21.832	-6.4632	-179.93	-579.17
3491.36	-0.1416	-1.818	-9.9989	3.1386	-3.1083	-7.5602	-4.9892	0.55668	10.588	-3.3578	-8.9669	-23.248		3491.36	-4.7502	-124.17	-259	-11.891	-69.543	-114.43	-12.145	-10.767	-26.8	-3.433	-206.86	-585.13
3491.51	2.8817	-8.7788	-6.9688	0.17253	-3.0504	-6.5287	-3.951	0.58907	3.6327	-5.3088	-4.9349	-23.221		3491.51	-6.7131	-144.13	-290.96	-16.853	-72.513	-132.41	-12.099	-14.734	-31.768	-4.4028	-222.8	-560.1
3491.66	-0.09496	-3.7396	-11.939	3.2064	-0.99248	-6.4971	1.087	-3.3785	-2.3223	-9.2597	-3.9028	-28.194		3491.66	-6.6761	-155.09	-296.91	-8.8161	-67.482	-143.39	-11.053	-12.7	-36.736	-6.3726	-231.73	-498.06
3491.8	-1.0717	-1.7005	-7.9087	-2.7597	-2.9346	-7.4655	1.1249	-2.3461	-1.2774	-5.2107	-4.8707	-25.167		3491.8	-4.6393	-155.05	-281.86	-5.7789	-59.451	-142.37	-12.007	-4.6673	-33.704	-9.3424	-222.67	-428.03
3491.95	4.9515	-4.6614	1.1213	-2.726	-2.8769	-7.4337	0.1627	-1.3136	-5.2327	-2.1617	2.1615	-28.14		3491.95	-6.6026	-147.01	-256.81	0.25826	-51.421	-137.35	-9.9615	-6.6341	-27.673	-15.312	-196.6	-346.99
3492.1	5.9747	-4.6224	0.15122	-0.6922	1.1809	-10.402	-2.7996	1.7189	-7.1881	-0.11272	-5.8063	-18.113		3492.1	-4.5661	-140.97	-224.76	1.2954	-39.391	-120.33	-9.9162	-8.601	-33.641	-20.282	-168.54	-277.96
3492.24	9.9979	0.41662	0.18108	-4.6585	-2.7614	-3.37	-3.762	-0.24859	-7.1438	2.9362	-1.7741	-17.086		3492.24	-5.5296	-123.93	-188.72	1.3326	-34.36	-107.32	-10.871	-11.568	-34.61	-19.252	-137.47	-210.92
3492.39	2.021	0.45556	-0.78912	-1.6248	-1.7037	-0.3381	1.2755	-1.216	-10.1	7.9852	-6.7419	-14.059		3492.39	-0.49338	-102.89	-152.67	-1.6302	-23.33	-80.299	-9.8264	-8.5348	-25.579	-23.222	-111.41	-157.89
3492.54	-4.9559	-4.5055	-11.759	-3.5912	0.35394	2.6939	-0.68715	-0.18347	-6.0555	4.0341	-10.71	-11.032		3492.54	-5.4573	-82.85	-117.62	-2.5931	-15.3	-59.282	-8.7818	-3.5018	-15.548	-16.191	-83.341	-118.86
3492.68	-1.9329	-5.4667	-10.73	-1.5576	2.4115	-0.27399	-1.6499	-4.1509	-8.0115	1.0829	-17.677	-12.005		3492.68	-10.421	-61.81	-88.574	7.4441	-17.27	-47.265	-10.738	-8.4687	-21.517	-14.161	-56.275	-91.822
3492.83	4.0902	-4.4279	0.29993	-4.5241	9.4691	-7.2418	-5.6128	-3.1183	-8.9678	7.1318	-8.6449	-9.9779		3492.83	-9.3855	-45.771	-65.526	13.481	-7.2396	-32.249	-13.694	-8.4357	-15.487	-12.131	-41.209	-65.788
3492.98	1.1131	-4.3892	-4.6705	1.5094	-0.47342	-4.2096	-11.576	-2.0856	-8.9242	2.1806	-9.6125	-3.9509		3492.98	-0.3498	-34.731	-46.479	5.5183	-3.2096	-23.233	-2.6499	-2.4028	-14.456	-7.1007	-30.143	-44.755
3493.12	5.1361	-7.3505	-6.641	-5.4572	-1.416	-5.1773	-6.5388	-2.053	-6.8808	0.22936	-14.58	-9.9239		3493.12	3.6857	-21.691	-30.431	13.555	-1.1797	-21.217	-7.6064	7.6302	-12.426	-8.0705	-15.077	-23.721
3493.27	4.159	-11.312	-8.6115	-4.4238	-3.3586	-3.1449	-0.50204	-1.0203	-0.8376	0.2781	-10.548	-13.897		3493.27	-0.27889	-17.652	-17.383	8.5925	5.8501	-6.201	-3.5632	-2.3369	-5.3954	-3.0403	-14.01	-6.6875
3493.42	-0.81814	-14.273	-13.582	-0.3905	-6.3012	-4.1125	-4.4654	-0.98757	0.20547	2.3268	-6.5151	-10.87		3493.42	5.7563	-7.6121	-13.336	3.6296	9.8798	-0.18571	1.4797	-1.304	-4.3653	-3.0101	-6.9438	1.346
3493.56	-1.7953	-5.2349	-12.553	-3.3572	-5.2439	-11.08	-3.4288	1.0452	-1.7516	-2.6245	-9.4825	-7.8429		3493.56	1.7914	-3.5724	-2.2882	8.6667	6.9095	2.8293	1.5223	-3.2711	3.6647	-3.9799	1.123	0.37936
3493.71	-4.7725	-7.1964	-7.5235	-4.324	-3.1867	-15.047	-2.3924	-3.9221	7.2911	0.4241	-4.45	-9.8159		3493.71	6.8263	-0.53275	1.7593	7.7037	7.9391	11.844	-2.4353	4.7617	7.6945	1.0503	5.1899	10.413
3493.86	4.2503	-5.1581	-4.4943	2.7092	-2.1295	-13.015	-4.3561	-4.8893	6.3336	2.4727	-2.4174	-6.7889		3493.86	9.8611	4.507	3.8068	7.7408	9.9686	13.859	4.6068	10.795	14.724	1.0805	3.257	17.446
3494	5.273	-0.11974	-5.4651	-0.25768	-3.0724	-10.982	-0.31995	4.1435	11.376	-1.4788	-3.3847	-5.7619		3494	10.896	6.5467	11.854	11.778	7.998	12.873	4.6486	16.827	16.754	6.1107	7.3242	16.479
3494.15	6.2957	-2.0815	-3.436	-2.2246	0.98469	-14.949	-5.2839	2.1763	5.4182	-1.4303	2.6479	-2.7349		3494.15	9.9302	10.586	17.902	9.8148	13.027	8.8868	2.6902	7.8601	15.783	1.1409	8.3916	13.512
3494.3	1.3184	-4.0433	-4.407	-1.1916	7.0417	-10.916	-3.248	-2.7909	5.4602	4.6182	-0.31936	-0.70787		3494.3	13.965	13.626	17.949	4.8518	16.057	11.9	4.7314	10.893	24.813	3.1711	10.459	17.545
3494.44	1.341	-3.0052	-2.378	4.8414	4.0986	-8.8834	4.7878	5.242	6.502	5.6666	7.7134	-0.68086		3494.44	7.9987	6.6659	9.9963	4.8887	9.0859	16.914	1.7724	11.925	22.842	3.2014	10.527	22.578
3494.59	4.3636	-2.9672	-5.3491	4.8743	2.1555	-4.8504	2.8234	1.2749	-1.4563	5.715	7.7461	0.34614		3494.59	11.033	7.7057	6.0436	4.9257	9.115	17.927	4.8132	10.958	16.871	5.2316	6.5945	31.611
3494.74	2.3862	4.0708	5.6798	-3.0928	5.2123	-6.8173	3.8589	4.3078	-0.41487	5.7633	13.779	5.3732		3494.74	3.0666	12.745	13.091	-0.03738	9.1441	18.94	9.8536	10.991	17.9	1.2618	13.662	42.643
3494.88	-2.5913	2.1087	1.7086	0.93998	2.269	-6.7842	-6.1057	6.3407	1.6264	3.8115	1.8117	8.4002		3494.88	-0.89968	14.785	18.138	-3.0005	15.173	15.952	6.8938	6.0234	13.929	5.292	14.73	74.676
3495.03	4.4312	3.1465	4.7374	3.9727	1.3257	-3.751	-2.0704	-0.6264	-0.33249	3.8597	1.8446	11.427		3495.03	4.1339	9.8251	26.185	4.0364	16.202	13.965	6.9336	6.056	16.957	-2.6778	21.799	104.71
3495.18	5.4537	0.18425	5.7661	0.00543	2.3823	-1.7177	-5.0353	2.4065	1.7084	4.9079	5.8774	10.454		3495.18	-4.8327	8.8649	31.232	9.0733	18.231	16.977	6.9733	6.0886	10.986	0.35239	28.867	146.74
3495.32	2.4762	5.2219	7.7947	0.03807	6.4388	1.3157	-2.0004	5.4395	3.7491	9.956	3.9103	7.4812		3495.32	-0.79949	13.905	44.279	12.11	21.259	17.989	1.0126	-4.8788	3.0142	0.3826	38.935	204.77
3495.47	1.4986	6.2595	1.8233	-2.9293	8.4953	-0.65093	3.0344	0.4725	-5.2103	8.004	-0.05674	8.5082		3495.47	5.2336	21.945	61.327	20.147	30.288	24	3.0516	-1.8463	3.0425	0.4128	55.004	273.81
3495.62	-4.4791	7.297	-0.14822	-10.897	1.5517	1.3825	6.0691	-0.49449	-5.17	6.052	1.9762	6.5352		3495.62	4.2665	36.984	84.374	22.184	40.317	35.011	2.0904	-7.8138	-1.9294	-4.557	81.072	361.84
3495.76	-6.4567	0.33447	-2.1198	-4.8643	2.608	2.4161	3.1037	-4.4615	-6.1298	5.0999	-2.9908	2.5622		3495.76	0.2993	49.024	115.42	22.221	44.345	52.022	-3.8711	-10.781	-2.9013	-9.5268	108.14	443.87
3495.91	-7.4344	-2.6282	0.90863	-7.8319	2.6642	-1.5503	3.1381	2.5716	-7.0899	6.1477	-4.9578	3.5892		3495.91	-0.66809	64.064	160.47	31.257	55.374	68.033	-1.8329	-10.749	1.1266	-5.4966	137.21	528.9
3496.06	-0.41214	-5.5909	0.93696	-7.7996	0.72031	-1.5166	0.1723	6.6046	5.9499	3.1955	-5.9248	-3.3838		3496.06	-0.63563	92.104	192.51	22.294	69.402	87.044	-0.79503	-10.717	8.1544	0.53363	162.28	594.93
3496.2	-0.3899	0.4463	2.9652	-3.7673	2.7764	-3.4829	-0.7936	8.6377	2.9895	-0.75675	-10.892	-5.3568		3496.2	7.3967	111.14	232.56	18.331	70.43	109.05	3.2426	-5.6842	16.182	-3.4362	190.35	605.96
3496.35	-1.3677	-1.5166	-5.0066	-1.7351	2.8323	-6.4491	-3.7597	-0.32923	4.0289	-3.7091	-10.859	-12.33		3496.35	5.4288	127.18	264.61	13.368	83.458	129.06	10.28	0.34818	23.21	-4.406	215.42	603
3496.5	4.6545	-4.4796	-9.9784	4.2971	1.8882	-4.4152	0.27415	-0.29613	12.068	1.3385	-8.8255	-14.303		3496.5	11.461	141.22	280.65	11.404	81.487	145.07	16.317	0.3805	35.237	-0.37575	227.49	528.03
3496.64	2.6767	-2.4426	-6.9503	-2.6708	-2.056	-9.3812	9.3078	0.73699	15.107	4.386	-9.7924	-8.2758		3496.64	17.493	141.26	279.7	4.441	73.515	143.08	18.354	13.413	44.264	6.6545	213.55	420.06
3496.79	-0.30122	-4.4058	-4.9223	2.3613	0.99972	-13.347	8.3413	1.7701	8.1458	1.4334	-6.7592	-11.249		3496.79	16.524	140.3	253.75	2.4777	55.542	138.09	20.39	18.445	44.291	3.6847	184.62	306.09
3496.94	-2.2791	-2.369	-9.8943	0.39327	6.0553	-10.313	4.3746	-2.1967	2.1844	-1.5192	-3.726	-16.222		3496.94	23.556	127.34	208.79	9.5143	40.57	128.1	25.426	19.477	53.318	13.715	154.69	195.12
3497.08	3.7429	5.6677	-9.8664	2.4252	3.1109	-13.279	3.4078	-4.1636	0.22276	0.52812	-2.6928	-14.195		3497.08	16.587	103.38	160.84	-0.44912	26.598	101.11	23.462	13.51	47.345	14.745	110.76	107.15
3497.23	-0.23504	2.7043	0.16147	8.4571	-1.8337	-7.2448	-0.55914	-1.1304	-6.7391	2.5753	-5.6596	-7.1677		3497.23	15.618	67.423	102.89	-5.4125	14.626	72.119	19.498	12.542	32.372	3.7753	69.832	43.185
3497.38	3.787	10.741	-3.8107	2.4889	1.2216	-4.2106	-0.52627	2.9028	-14.701	7.6225	-7.6263	-13.141		3497.38	8.6493	44.463	55.933	-6.376	6.6534	46.127	15.533	5.5738	20.399	5.8055	39.902	9.2155
3497.52	2.8089	11.777	0.21699	4.5206	1.2769	-4.1762	2.5064	5.936	-16.663	6.6695	-10.593	-7.1137		3497.52	2.6801	24.503	23.98	-6.3395	6.6809	23.135	14.568	10.606	18.426	-2.1643	12.971	15.246
3497.67	3.8309	13.813	1.2447	0.55228	7.332	-13.142	-0.461	1.9692	-14.626	1.7165	-6.5598	-2.0867		3497.67	-1.2892	6.5433	8.0258	-6.303	6.7084	9.1433	2.6032	1.6381	11.452	3.8659	1.0407	35.277
3497.82	0.85279	10.85	0.27226	-4.4161	3.3871	-2.1074	-1.4286	1.0024	-15.588	4.7634	-10.526	1.9403		3497.82	-1.2586	-2.4167	2.0719	-3.2665	3.7357	-3.849	0.63768	1.6701	5.4784	2.8961	8.1103	47.308
3497.96	1.8747	1.8858	-2.7002	-6.3846	-0.55799	-2.0729	-2.3964	6.0356	-10.551	10.81	-10.493	-4.0327		3497.96	-7.2283	-4.3767	10.118	-9.2301	2.763	3.1584	1.6719	3.7022	1.5046	0.92632	10.18	49.339
3498.11	-1.1035	-4.0782	-8.6727	-12.353	-2.5031	-2.0383	-2.3643	3.0689	-8.5143	9.857	-6.4598	-6.0057		3498.11	-2.1981	-1.3367	22.164	-16.194	0.7902	10.166	5.7058	-0.26581	0.53076	-5.0435	22.25	21.369
3498.26	-4.0817	-2.0423	-4.6453	-9.3217	-2.4484	-10.004	0.66759	1.1021	-1.4776	1.9036	-2.4264	-5.9787		3498.26	3.832	2.7032	21.21	-22.157	0.81731	12.173	9.7394	-3.2338	5.5568	-0.01327	14.32	-44.6
3498.4	-5.0599	-7.0065	-8.6179	-9.2903	-8.3938	-7.969	-5.3007	-4.8646	-0.44108	-2.0498	-0.39301	-7.9517		3498.4	-3.1381	15.743	12.256	-20.121	-8.1557	9.1793	6.7727	6.7981	5.5827	-4.9831	7.3893	-127.57
3498.55	0.96191	-11.971	-4.5906	-8.259	-9.3393	-9.9342	-2.2691	0.16865	1.5952	-12.003	2.6404	2.0753		3498.55	-4.1084	6.7832	-12.698	-23.085	-23.129	6.1858	3.8058	1.8301	0.60851	-9.9529	-26.541	-226.54
3498.7	0.98365	-11.935	-7.5634	-14.228	-8.2848	-13.899	-4.2377	-3.7981	0.63132	-14.957	4.6738	2.1023		3498.7	-6.0789	-16.177	-55.653	-19.048	-41.102	-9.8079	0.8385	-3.138	-8.3658	-2.9227	-61.471	-319.51
3498.84	-0.99463	-19.9	-3.5362	-9.1967	-6.2305	-10.865	-10.206	-3.7648	1.6672	-9.9107	1.7073	6.1293		3498.84	-10.049	-34.137	-97.607	-9.012	-51.075	-36.802	-5.129	-13.106	-1.3402	2.1076	-103.4	-385.48
3498.99	-2.9729	-10.864	-1.5091	-5.1656	-9.1763	-10.83	-8.1754	3.2685	-2.2971	-11.864	1.7407	13.156		3498.99	-9.0203	-61.097	-144.56	0.0242	-63.048	-61.796	-7.0969	-5.0743	-9.3147	-2.8622	-135.33	-420.45
3499.13	-4.9513	-9.8289	9.518	1.8654	-7.1223	-7.7946	-5.1445	2.3018	2.7383	-12.818	5.7742	13.183		3499.13	-4.9912	-86.057	-182.52	6.0604	-69.022	-90.79	-8.065	-11.043	-20.289	-7.832	-162.26	-418.42
3499.28	-2.9297	0.20629	10.545	-1.1036	-0.0683	0.24047	-0.11383	3.3351	3.7735	-6.7724	10.808	13.21		3499.28	-8.9623	-100.02	-195.47	14.097	-64.995	-103.78	-12.033	-14.011	-35.264	-8.8018	-177.19	-388.39
3499.43	-0.90806	7.2414	5.5719	0.92725	5.9856	-1.7244	0.91671	1.3685	-2.1915	-5.7265	10.841	22.237		3499.43	-12.934	-100.98	-196.43	10.133	-58.969	-116.78	-22.002	-15.979	-42.239	-10.772	-176.12	-337.36
3499.57	-1.8865	10.276	16.599	-4.0419	4.0393	6.3108	1.9471	2.4018	-6.1567	-5.6807	2.8747	26.264		3499.57	-12.905	-97.937	-185.38	12.169	-53.942	-116.77	-23.971	-14.947	-44.214	-12.741	-167.05	-274.33
3499.72	4.1351	8.3112	13.626	-0.0112	1.0929	15.346	-0.02275	-2.5649	2.8779	-4.635	1.9083	23.291		3499.72	-10.877	-80.897	-162.33	10.205	-45.916	-104.77	-24.94	-15.916	-44.189	-19.711	-139.98	-210.3
3499.87	2.1566	8.346	9.6523	-0.98053	1.1464	8.3813	-0.99274	-2.5315	1.9122	-4.5894	-2.0582	26.318		3499.87	-11.848	-67.857	-135.29	2.2409	-27.89	-91.765	-14.91	-15.884	-35.164	-6.681	-114.91	-157.27
3500.01	-1.8219	7.3807	7.679	-0.94993	3.1998	5.4166	1.0371	-2.4982	0.94638	-2.5439	-1.0246	19.345		3500.01	-4.8203	-51.817	-97.245	-1.7231	-17.864	-71.761	-2.8798	-10.852	-26.139	-12.651	-89.842	-105.24
3500.16	3.1996	5.4152	5.7056	-1.9194	3.253	-1.548	2.0667	-1.4648	-3.0197	-1.4985	-2.991	10.372		3500.16	-5.7924	-41.777	-62.2	-10.687	-9.8379	-52.756	3.15	-6.8207	-21.114	-12.621	-62.772	-79.213
3500.31	-3.779	0.44964	0.73219	-0.88895	2.3061	4.4875	2.0962	3.5685	3.014	-2.4532	-7.9574	1.3994		3500.31	-0.76463	-22.737	-36.155	-19.651	-1.812	-31.752	6.1796	-6.7891	-15.09	-7.5904	-44.702	-64.184
3500.45	-2.7576	-5.516	-1.2413	0.14144	1.3591	-2.477	-0.87453	5.6019	5.0474	-4.4081	-11.924	-4.5736		3500.45	9.263	-14.697	-12.11	-30.615	-0.78617	-16.748	14.209	-12.758	-3.0654	0.43983	-28.633	-80.155
3500.6	2.2638	-0.48185	-1.2149	2.1718	0.41198	0.5586	-4.8454	-4.3647	-3.9193	-6.363	-6.8902	-10.547		3500.6	4.2904	-4.6568	-9.0653	-37.579	-1.7604	-4.7446	13.238	-10.726	-4.041	3.47	-17.563	-119.13
3500.75	5.2852	-2.4478	-0.18851	-1.798	0.46472	-1.4058	-8.8165	-5.3314	1.1137	-8.318	-2.8566	-5.5196		3500.75	-0.68239	-0.61682	-15.021	-32.544	-7.7348	2.2589	15.267	-11.695	-3.0167	4.5002	-23.493	-165.1
3500.89	4.3065	-3.4138	-1.1622	-6.7678	-1.4827	-6.3701	-1.7878	-6.298	1.1464	-4.2732	-1.8229	0.50742		3500.89	-5.6553	-10.577	-35.976	-38.508	-18.709	-4.7378	5.2949	-16.663	-1.9925	-6.4696	-37.423	-226.07
3501.04	4.3279	1.6201	-0.13595	-1.7377	-2.4302	-1.3343	-1.7592	-5.2646	6.179	4.7715	-10.789	1.5344		3501.04	-6.6284	-32.537	-64.932	-27.472	-30.684	-17.735	-1.6769	-9.6316	2.0317	-12.439	-61.354	-268.04
3501.19	-3.6508	-6.3462	4.8902	4.2923	8.6221	2.7015	-0.7309	-3.2312	12.211	2.8161	-14.756	-0.43857		3501.19	-12.602	-63.497	-98.887	-27.436	-26.658	-29.732	-10.649	-13.6	-7.9443	-5.4091	-83.284	-294.01
3501.33	1.3704	-0.31259	7.9164	-0.67774	-0.32565	-0.2627	-5.7027	-0.19785	19.243	-6.1394	-14.722	0.58844		3501.33	-18.575	-85.457	-140.84	-23.401	-30.633	-44.729	-14.622	-19.569	-16.92	-15.379	-92.215	-290.98
3501.48	-0.6083	-2.2791	-3.0576	-5.6479	-1.2736	-2.2268	-3.6748	-4.1645	24.275	0.905	-7.6883	-6.3846		3501.48	-23.549	-99.417	-164.8	-15.365	-37.608	-53.726	-17.594	-19.538	-20.896	-20.349	-104.15	-275.95
3501.63	0.41293	1.7543	-1.0316	-6.618	7.7783	-6.1908	-9.647	-2.1311	26.307	-2.0507	-2.6546	-7.3576		3501.63	-27.522	-112.38	-173.76	-15.329	-32.583	-64.724	-21.567	-14.506	-27.873	-19.319	-108.08	-241.93
3501.77	0.43413	-1.2125	-4.0057	-0.58831	-1.1699	-10.155	-0.61939	-3.0977	22.338	-4.0066	8.3791	-16.331		3501.77	-23.496	-110.34	-166.71	-11.294	-34.558	-75.721	-25.541	-11.475	-36.849	-23.288	-101.01	-202.9
3501.92	-3.5447	-6.1793	-0.97978	3.4414	-4.1182	-16.119	4.408	-2.0643	19.369	-4.9626	21.413	-13.304		3501.92	-26.47	-98.297	-145.67	-6.2583	-30.533	-74.719	-28.514	-22.444	-37.825	-16.258	-90.937	-169.87
3502.07	-7.5235	-3.1463	8.046	-1.5291	2.9333	-11.083	3.4352	-1.0309	18.4	-0.91869	33.446	-0.27653		3502.07	-24.445	-90.257	-122.62	-4.2228	-32.508	-62.717	-22.488	-16.412	-27.802	-18.228	-73.868	-133.84
3502.21	-5.5024	11.887	22.072	4.5005	8.9847	-9.0465	1.4622	-1.9975	9.4311	-2.8749	43.48	20.75		3502.21	-14.419	-80.217	-100.58	0.81261	-25.483	-47.716	-21.462	-15.381	-23.778	-17.198	-63.799	-103.81
3502.36	-2.4813	20.919	46.097	6.5299	6.0359	-4.0103	-0.51096	0.03585	0.46159	-3.8313	60.514	50.777		3502.36	-13.394	-66.177	-79.536	-1.152	-13.458	-41.714	-16.437	-14.35	-20.755	-14.167	-57.729	-82.786
3502.51	7.5398	33.952	61.123	6.5593	4.0869	3.026	5.5157	2.0692	-7.5082	-0.78777	62.548	87.804		3502.51	-7.3683	-47.137	-67.493	0.88336	-15.434	-31.712	-17.412	-7.319	-21.732	-13.137	-43.66	-60.758
3502.65	4.5609	51.984	86.149	1.5885	5.1379	13.062	4.5421	8.1026	-14.478	8.2556	53.581	122.83		3502.65	-4.3431	-46.097	-56.45	-3.0813	-5.4092	-25.711	-13.387	-4.2879	-17.709	-9.1071	-30.592	-52.731
3502.8	6.582	60.017	107.17	4.6178	12.189	25.099	6.5683	7.136	-20.448	5.2989	36.615	141.86		3502.8	-1.3182	-35.057	-41.406	-5.0461	-9.3848	-17.71	-12.362	-2.2568	-16.685	-8.0769	-22.523	-42.703
3502.95	12.603	68.049	111.2	7.6469	12.239	36.135	6.5943	6.1694	-24.419	5.342	17.649	135.89		3502.95	-6.2934	-27.017	-33.363	-2.0109	-10.36	-14.709	-7.3376	-2.2258	-9.6624	-5.0467	-23.454	-34.676
3503.09	5.624	65.081	99.225	6.676	13.29	43.172	-1.3799	4.2027	-28.39	8.385	-7.3175	107.91		3503.09	-4.2688	-14.978	-26.32	1.0243	-7.3362	-11.708	-5.3135	-2.1947	-12.639	-10.016	-22.385	-29.648
3503.24	3.645	51.113	73.25	-0.29505	9.3401	42.208	3.6458	7.2361	-25.361	12.428	-33.284	66.94		3503.24	-1.2443	-13.938	-23.277	0.05945	-3.3121	-15.707	-6.2897	-9.1638	-11.616	-4.9862	-15.317	-27.621
3503.39	4.666	34.145	35.275	2.7339	9.3902	34.245	4.6712	7.2695	-19.332	11.471	-56.25	18.967		3503.39	-0.22005	-18.898	-28.234	-0.90547	-6.288	-7.7066	-10.266	-3.1328	-9.5936	-5.956	-14.248	-23.594
3503.53	-0.31308	18.177	3.3006	-5.2373	4.4402	24.281	3.6964	-3.6972	-20.303	5.5132	-63.216	-29.006		3503.53	2.8041	-17.858	-18.192	2.1296	-4.2641	-0.70612	-2.243	-6.1019	-9.5708	-12.926	-13.18	-17.567
3503.68	2.7078	-2.7917	-37.674	-11.209	4.4901	11.318	4.7214	-2.6638	-11.275	5.5556	-72.183	-81.979		3503.68	0.82805	-18.818	-14.149	5.1646	2.7598	-12.706	0.78001	-4.071	-2.5481	-5.8956	-11.112	-17.54
3503.83	-6.2712	-24.76	-73.649	-12.18	-1.4602	-9.6454	8.7462	-6.6304	-4.2468	3.5979	-60.149	-123.95		3503.83	3.8519	-15.778	-12.107	10.199	-4.2164	-6.7056	2.8027	-10.04	0.47455	-4.8654	-6.0437	-17.513
3503.97	-8.2503	-38.729	-107.62	-11.151	-15.411	-23.609	6.7708	-7.5971	-3.2189	-7.3599	-53.115	-147.93		3503.97	-8.1245	-12.738	-14.064	7.2344	-4.1927	-7.7055	3.8251	-2.0093	-2.5029	1.1648	-5.9757	-17.487
3504.12	-7.2295	-49.698	-107.6	-7.1227	-12.361	-34.572	0.79523	-7.5638	-3.1913	-14.318	-40.081	-146.9		3504.12	-8.101	-8.6986	-7.0219	7.2692	-9.1692	-5.7055	1.8472	3.0215	0.51965	0.195	2.0921	-20.46
3504.27	-3.2086	-55.667	-100.57	-8.0943	-13.312	-46.535	-1.1806	-13.53	-0.16394	-13.276	-20.048	-133.87		3504.27	-1.0777	-5.6588	-7.9797	7.304	-0.14565	-0.70567	2.8691	0.05226	-1.4579	-3.7748	-0.84017	-22.433
3504.41	-0.18777	-52.636	-87.55	-3.0659	-7.2631	-44.498	-1.1566	-8.4971	-2.1368	-10.234	-18.014	-108.84		3504.41	-3.0545	-1.619	-10.938	11.339	0.87776	0.29405	9.8906	3.083	-0.43551	-5.7446	-1.7726	-17.407
3504.56	-6.1669	-43.605	-68.525	-7.0376	-8.2142	-41.461	-1.1328	-4.4638	1.8901	-8.1926	-7.9801	-79.817		3504.56	2.9685	-0.57919	-4.8957	10.373	-1.0989	1.2936	5.9119	-2.8863	4.5868	-3.7144	-3.7052	-11.381
3504.71	-9.1461	-29.574	-48.5	-10.009	-9.1655	-34.424	-2.1093	-0.43048	2.9167	-11.151	-7.9464	-56.79		3504.71	2.9913	0.46058	-0.8539	8.4081	5.9243	0.29313	4.9329	3.1444	-0.3909	4.3158	-1.6379	-14.354
3504.85	-3.1253	-23.544	-29.476	-2.9812	-9.1169	-26.387	-3.0859	0.60282	1.9431	-7.1099	2.0873	-36.763		3504.85	2.014	-0.49966	-6.8122	1.4427	6.9474	2.2925	13.954	2.175	10.631	5.346	-5.5707	-6.3281
3505	0.89542	-18.513	-18.451	-1.9532	1.9315	-15.35	-7.0627	-7.3639	0.96923	-4.0687	0.121	-18.736		3505	5.0365	2.5401	-4.7706	-3.5227	11.97	3.2918	5.9741	1.2056	5.6535	1.3762	-5.5037	-5.302
3505.15	-1.0838	-13.483	-12.427	-2.9252	2.9797	-11.313	4.9602	0.6694	0.99513	-1.0277	-3.8453	-9.7094		3505.15	4.0589	2.5798	-1.7291	1.5118	3.9934	-0.70908	9.9943	4.2362	7.6756	3.4064	-2.4369	-3.2761
3505.29	-1.0631	-9.4531	-3.4022	1.1027	-0.97231	-9.276	4.9829	3.7027	-1.9792	1.0131	-0.81159	-17.682		3505.29	0.08107	-2.3805	-0.6878	1.5462	0.01627	1.29	13.014	2.2668	1.6976	5.4366	-3.3702	-10.25
3505.44	-0.04236	0.5769	-1.3779	1.1305	5.0756	-9.2388	4.0054	-2.2641	4.0462	1.0538	-2.7779	-12.655		3505.44	4.1031	2.6592	-2.6466	2.5806	9.039	3.2889	12.034	5.2973	2.7197	7.4669	-3.3037	-4.2244
3505.59	-5.0216	-0.39328	-2.3536	2.1583	8.1232	-1.2016	5.0277	-8.2308	4.0714	0.0944	-2.7442	-10.628		3505.59	-0.87499	1.6989	0.39454	-6.3851	7.0617	-0.71223	3.0532	1.3278	9.7416	4.4971	1.7627	-1.1987
3505.73	-8.001	1.6364	-4.3293	-4.814	1.1708	-0.1643	10.05	-2.1976	3.0963	1.1348	2.2895	-6.6014		3505.73	0.14674	-0.26141	-0.56448	-10.351	-0.91575	6.2865	6.0723	1.3582	11.764	4.5273	5.8289	-1.1731
3505.88	0.01973	5.6659	3.6948	-0.78645	5.2181	-3.127	6.0717	0.83565	4.121	1.175	4.3232	3.4256		3505.88	3.1683	-3.2218	2.4764	-2.3166	0.10673	8.2852	5.0911	-3.6113	5.7854	7.5575	-0.10511	-6.1476
3506.03	-0.95961	2.6953	1.7189	-0.75893	0.26524	-2.0897	5.0933	4.8689	8.1454	1.2151	5.3568	-4.5474		3506.03	-8.8103	4.8179	-1.4829	1.7176	-1.8709	9.2838	3.1096	-0.58094	1.8072	3.5877	0.96072	-5.1222
3506.17	-0.93896	4.7246	-4.2571	-2.7315	2.3122	-4.0523	2.1148	-4.0979	4.1696	1.255	4.3905	0.47964		3506.17	1.211	3.8575	-5.4423	2.7517	-4.8486	1.2822	5.1279	1.4494	-2.1711	1.6179	6.0264	-13.097
3506.32	-0.91832	3.7537	-0.2331	-5.7041	3.359	-1.0149	1.136	-0.06475	5.1935	1.2948	-3.5759	7.5067		3506.32	0.2321	-3.1029	-0.40177	-2.2143	-6.8264	-2.7194	5.1459	4.4798	-5.1493	-1.3519	4.0918	-15.072
3506.47	-0.8977	3.7827	-3.2092	3.3231	5.4056	-4.9774	-1.843	-1.0316	4.2172	7.3344	-0.54225	0.53366		3506.47	-3.7469	-7.0633	-2.3614	-6.1803	-4.8043	0.27896	-8.8364	0.51006	2.8723	-0.3217	1.1571	-7.0466
3506.61	2.1229	4.8115	0.81464	6.3503	2.4521	-1.9399	0.17782	-3.9984	7.2406	2.3739	3.4914	-0.43934		3506.61	-1.7261	-0.02377	-6.3212	-7.1463	0.21767	2.2772	-4.8189	-5.4597	1.894	-2.2915	1.2222	-5.0216
3506.76	5.1435	3.8402	-0.16158	2.3775	3.4983	4.0976	7.1984	-0.96527	12.264	0.41316	5.525	-2.4123		3506.76	-3.7055	-2.9842	-5.2811	1.8875	-2.7604	-2.7246	-1.8017	-3.4294	1.9156	-7.2613	-2.7129	-2.9967
3506.91	1.1641	5.8687	-0.13787	5.4045	6.5444	-4.8648	3.2188	-1.9321	11.287	6.4523	7.5586	-3.3853		3506.91	-2.685	-3.9447	1.7589	3.9214	-5.7386	0.27345	-5.7848	-0.39922	3.9371	-10.231	-8.6483	-10.972
3507.05	0.18467	-0.10292	0.88578	1.4315	-0.40975	-0.8272	2.2389	-0.89902	12.309	1.4912	5.5922	-2.3583		3507.05	-2.6647	-7.9052	4.7988	1.9551	-0.71691	1.2715	-8.7681	2.631	3.9587	-7.2009	-6.5838	-3.9471
3507.2	-4.7948	3.9253	5.9094	0.45835	0.63594	-0.78956	4.2588	-1.8659	7.3318	0.53004	12.626	3.6687		3507.2	-2.6445	-4.8657	0.83851	1.9888	-4.6953	-2.7306	-6.7517	2.6611	1.9802	-8.1707	-0.51953	-1.9225
3507.35	-0.77421	2.9534	-0.06712	-0.51485	-3.3186	-3.7519	5.2785	4.1672	7.354	-2.4313	9.6593	3.6957		3507.35	-6.6244	-4.8263	-7.1219	-1.9775	4.3262	-4.7327	-2.7355	4.6912	-4.9984	-5.1405	4.5445	-2.898
3507.49	-2.7537	10.981	2.9563	-0.48812	1.7268	-1.7142	1.298	4.2002	4.376	3.6071	4.6928	3.7227		3507.49	-0.60453	-10.787	-6.0824	8.056	2.3477	-5.7349	-2.7196	-0.2787	-1.977	-2.1103	2.6083	-5.8735
3507.64	-4.7331	8.0092	6.9797	4.5385	4.7719	0.32355	-1.6827	1.2333	0.39764	6.6454	4.7264	5.7497		3507.64	-1.5848	0.2526	-4.0431	4.0896	-0.63102	1.2629	1.296	0.75135	-1.9556	-7.08	-0.32805	-10.849
3507.79	-2.7126	13.037	10.003	-2.4349	1.8168	3.3613	4.3363	-3.7337	3.4191	5.6835	5.7599	9.7767		3507.79	-0.56519	-1.708	-0.0039	-2.877	-4.6098	-7.7394	-3.6886	0.78138	-6.9342	2.9502	-2.2647	-3.8249
3507.93	-5.6921	12.064	15.026	2.5916	1.8615	7.3991	11.355	-5.7007	-4.5597	1.7215	0.79336	9.8037		3507.93	-3.5457	-0.66864	-1.9648	-6.8436	-0.58866	-4.7417	-4.6735	4.8114	-4.9129	-2.0196	-2.2015	-3.8008
3508.08	-5.6716	12.092	5.0495	6.618	4.9061	1.437	9.3738	-6.6677	-5.5388	4.7593	-8.1732	10.831		3508.08	8.4736	-2.6293	2.0741	-6.8103	-1.5676	4.2559	-0.65862	0.84132	-0.89157	-5.9894	0.86141	-0.77674
3508.23	-0.65113	10.119	6.0727	8.6443	5.9504	4.4748	8.3921	-0.63473	-7.5181	3.7969	-6.1397	1.8577		3508.23	5.4927	0.41003	2.1129	-0.77701	-3.5467	6.2534	-0.64401	-1.1288	1.1297	4.0408	-3.0759	-3.7528
3508.37	3.3694	4.146	5.0957	1.6706	6.9946	4.5127	5.4103	2.3982	-9.4977	-0.16567	0.89373	0.88474		3508.37	-0.48829	-4.5507	0.15157	0.25619	-4.5259	-1.7491	-3.6297	-9.0989	-1.849	-2.929	-0.01347	-2.7289
3508.52	6.3898	5.173	-1.8813	-3.3033	-0.96148	2.5507	-1.5718	-7.5689	-12.477	2.8716	-6.0729	0.91175		3508.52	-3.4694	-6.5114	2.1901	-1.7107	-4.5051	-3.7516	-2.6156	-8.069	6.1722	-1.8988	-0.95127	-2.7052
3508.67	4.4103	9.1997	-4.8583	2.7228	-2.9177	10.589	2.446	-3.5359	-9.4576	3.9087	-10.039	-4.0612		3508.67	0.5493	-1.4721	-0.77152	-2.6776	1.5155	2.2458	3.3983	-6.0392	2.1934	-4.8686	-2.8893	-2.6815
3508.81	-2.5692	5.2264	-4.8354	-1.2512	-0.87418	0.62661	2.4635	-2.5031	-9.4379	0.9456	-5.0061	-5.0342		3508.81	-3.4321	-4.4329	3.2667	0.35539	-5.4639	6.2432	3.4119	-7.0094	-5.7854	2.1616	4.1724	-7.6579
3508.96	-3.5488	-2.7471	-2.8126	-4.2252	2.1692	-1.3354	6.4807	1.5298	-7.4184	-3.0177	-1.9727	-3.0072		3508.96	-5.4137	-5.3937	-4.6951	-4.6117	-6.4435	-0.75945	-0.57475	0.0204	-4.7642	-0.80818	3.2338	-6.6344
3509.11	-3.5284	-5.7208	-10.79	-3.1994	4.2123	-3.2973	2.4978	-0.43736	-12.399	-1.9811	-6.9394	-6.9802		3509.11	-0.3954	-9.3545	-3.6572	-3.5788	-1.4231	4.2379	3.4384	3.0501	-6.743	3.222	1.295	1.389
3509.25	-0.50792	-9.6946	-11.767	-4.1736	3.2553	-4.2593	4.5146	-1.4045	-5.3803	6.0553	-5.9061	-4.9532		3509.25	-1.3772	-13.315	-6.6193	-0.54602	-6.4029	1.2352	4.4512	3.0798	-3.7219	-0.74777	3.3559	-2.5878
3509.4	0.51251	-10.669	-13.745	-5.1479	7.298	2.7788	-1.4688	-6.3717	-4.3616	0.09148	-10.873	-3.9262		3509.4	-4.3592	1.7237	-8.5816	-3.5133	-3.3827	-5.7676	2.4638	2.1095	3.2992	-7.7176	-1.5834	-5.5646
3509.55	-3.4671	-10.643	-9.722	-1.1223	-5.6595	-0.18303	-8.4524	-4.339	-3.3432	0.1275	-4.8395	-7.8992		3509.55	-0.34136	4.7628	-3.5441	-3.4806	1.6373	2.2297	0.47622	-3.8609	1.3204	-5.6874	-6.523	-5.5415
3509.69	0.55335	-5.617	-3.6995	-1.0967	-0.61713	4.8551	-2.4362	-1.3062	-9.325	3.1633	-6.8063	-8.8722		3509.69	-8.3236	-3.1981	0.49335	-8.448	2.6573	5.2269	-1.5116	-2.8313	-2.6585	-3.6572	-9.4629	5.4815
3509.84	2.5738	-7.5914	-11.677	-5.0713	0.42499	-4.1067	-5.4203	-5.2735	-6.3071	-1.801	-2.7731	-9.8452		3509.84	3.694	-4.1591	-3.4694	-3.4155	0.67712	8.2241	0.50025	-7.8017	-1.6374	-5.6269	-3.4031	-0.49556
3509.99	-2.4058	-10.566	-6.6547	-3.0459	2.4669	-1.0685	-5.4046	-1.2408	-11.289	0.23447	-1.7399	-9.8182		3509.99	2.7114	-7.1201	-2.4322	-6.3831	-1.3031	1.2213	-7.4881	-1.7721	-1.6164	-0.59674	-2.3435	-0.47275
3510.13	-7.3854	-10.541	-10.632	0.97941	2.5086	-3.0303	-4.3891	-3.2082	-7.272	2.2698	-3.7067	-6.7912		3510.13	-2.2712	-3.0811	-9.3952	0.6493	4.7165	-1.7815	-4.4767	2.2574	-1.5953	1.4335	-10.284	-1.45
3510.28	-5.365	-11.515	-6.6102	0.00464	2.5501	-3.992	-3.3738	-6.1755	-3.2548	-1.6951	-0.67358	-8.7642		3510.28	-7.254	-4.0422	-9.3584	-1.3184	-2.2639	0.21569	1.5345	-8.7131	-2.5742	-0.53632	0.77474	-0.42741
3510.43	-7.3446	-5.4905	-10.588	-3.9702	1.5914	-0.95377	1.6412	-7.1429	0.76212	3.3398	0.35953	-5.7372		3510.43	0.76304	-4.0033	-3.3217	-2.2862	-6.2445	-0.78714	-4.4545	-9.6837	3.4469	-2.5061	1.8334	-0.40489
3510.57	-13.324	-6.4656	-3.5659	-0.94515	-0.36753	-0.91548	3.656	-8.1103	-3.2212	4.3745	-4.6074	-6.7102		3510.57	-1.22	-1.9644	-5.2851	-8.254	-2.2251	0.21003	-3.4438	-7.6543	3.4679	-1.4759	-4.1082	-3.3825
3510.72	-6.3038	-8.4409	-1.5438	7.0798	1.6733	1.1228	-1.3294	-4.0778	-3.2048	3.4091	-2.5743	-6.6832		3510.72	-0.20322	-1.9255	-10.249	-4.2219	0.79413	-2.7928	1.5667	-0.6249	1.489	-5.4457	-1.0501	-5.3601
3510.87	-1.2835	-2.4164	-4.5218	2.1048	4.714	-0.83884	2.685	-5.0452	-4.1886	3.4435	-5.5413	-4.6562		3510.87	-3.1866	-5.8867	-3.2124	2.8101	-4.1867	-2.7956	6.5769	-4.5956	-2.4899	0.5845	-3.9923	-2.3379
3511.01	-4.2631	-10.392	-3.4999	-6.8704	3.7544	5.1995	2.6992	-9.0128	-1.1726	2.4776	-1.5083	2.3709		3511.01	-0.17001	-4.8479	0.82373	-0.15799	-1.1677	-6.7985	-2.4131	-7.5662	3.5311	3.6147	0.06523	-1.3157
3511.16	-6.2427	-15.368	-2.4781	4.1543	1.7946	-1.7621	3.7131	-1.9803	-3.157	3.5116	-3.4754	6.3979		3511.16	-1.1536	-0.80916	-1.1403	-5.1261	-6.1487	-6.8013	1.5968	-3.537	-0.44778	-0.35508	-0.87758	1.7063
3511.3	-5.2223	-9.3436	-0.45626	7.179	0.83461	-4.7237	-1.2732	1.0521	-4.1415	-6.4546	-0.44244	-1.5751		3511.3	-0.13729	-1.7704	1.8956	0.90564	-5.1299	-5.8041	3.6063	-3.5077	-2.4267	-2.3249	-9.8207	6.7283
3511.45	-8.2019	-7.3197	-5.4345	0.20363	-4.1256	-4.6853	-0.2597	0.08455	-0.12633	-4.421	-6.4095	-2.5481		3511.45	-4.1211	1.2682	-7.0687	-4.0627	-3.1111	-5.8069	-3.3843	-1.4785	-4.4056	-0.29467	-4.7641	0.75013
3511.6	-0.18155	-12.296	-0.41286	2.2282	-9.086	1.3531	-5.2464	1.1169	1.8886	-0.38755	-4.3767	-3.5211		3511.6	3.8949	2.3069	-0.0332	-3.031	-4.0925	-5.8096	3.6248	-9.4493	-6.3845	-2.2645	-8.7079	-5.2281
3511.74	-1.1612	-8.2722	-2.3913	8.2526	-7.0467	0.39155	-1.2334	-1.8507	4.9033	4.6457	-0.34386	2.5059		3511.74	1.9108	0.34552	0.0022	-1.9995	-5.0739	-1.8124	-0.36626	-2.4201	-10.363	3.7657	-1.652	-1.2064
3511.89	-4.1408	-1.2487	3.6303	7.277	-4.0076	-2.57	-4.2206	-2.8184	-7.0822	5.6787	-1.3111	5.5329		3511.89	-3.0734	5.3841	-2.9625	-1.968	-2.0555	-2.8151	0.64244	-0.39101	-1.3423	-0.20405	0.40361	-4.1849
3512.04	5.8796	-0.2253	7.6518	5.3013	-7.9687	-0.53151	-2.208	3.2138	-7.068	5.7116	-0.27831	-1.4401		3512.04	-6.0577	4.4226	1.0726	5.0634	-3.0372	2.1822	-1.3491	-4.3619	0.67878	-4.1738	-1.5411	-3.1634
3512.18	-0.10002	-5.2021	4.6732	4.3255	0.07	-1.493	0.80439	3.2461	-3.0541	4.7442	0.75441	-2.4131		3512.18	-2.0421	-0.53884	0.10752	2.0947	-3.0189	-6.8205	2.6592	-0.33286	0.69991	-5.1436	-2.4862	-5.142
3512.33	-7.0796	5.821	1.6945	11.35	-0.89155	7.5455	2.8165	2.2783	1.9596	0.77666	-0.21291	-2.3861		3512.33	2.9733	2.4996	-5.8577	4.1259	-3.0008	-8.8231	4.6672	2.6962	-5.2789	-1.1134	-0.43158	-5.1207
3512.48	-7.0592	3.8439	2.7158	0.37369	6.1467	5.584	-1.1715	2.3104	1.9731	7.8089	1.8197	-0.35908		3512.48	0.98866	-1.4619	-4.823	5.157	1.0172	-0.82576	1.6751	3.7252	-5.2578	-0.08322	1.6227	-7.0995
3512.62	-6.0389	-3.1333	2.737	3.3977	6.1847	3.6225	-1.1598	-2.6574	3.9863	3.841	0.85235	-4.3321		3512.62	2.0039	3.5765	-4.7885	5.1881	5.0352	6.1717	5.6827	1.7541	-2.2366	2.947	-2.3234	-4.0784
3512.77	-4.0185	-4.1107	1.7582	7.4216	-0.77753	5.6611	-1.1483	-3.6253	5.9993	-0.12713	4.8849	-3.3051		3512.77	3.019	-3.3852	-1.7541	1.2191	-2.947	7.1691	0.69015	0.78305	-4.2154	2.9772	4.7302	-5.0574
3512.92	-3.9981	2.9118	-0.22071	8.4454	4.26	0.69962	0.86296	0.40673	7.012	-0.09546	7.9175	-3.2781		3512.92	5.034	1.6532	0.2801	0.24996	0.07071	0.16662	6.6974	-0.18805	-0.19421	-0.9926	3.7834	1.9636
3513.06	7.0223	6.9342	1.8003	7.4692	2.2974	0.73819	1.874	1.4388	-0.97551	2.936	0.94994	-4.2511		3513.06	-0.95116	3.6914	2.3142	0.28076	2.0883	-0.83583	4.7044	5.8408	2.827	1.0376	2.8363	7.9844
3513.21	1.0427	5.9564	3.8213	6.4929	1.3345	7.7768	3.8849	2.4707	5.0367	2.9673	-1.0176	-1.2241		3513.21	1.0636	4.7297	-0.65192	1.3115	5.1058	-3.8382	1.7112	0.86964	-0.15173	0.06781	4.8888	3.0051
3513.36	-2.9369	0.97843	1.8422	11.516	1.3713	8.8154	-0.10453	-2.4973	7.0487	-1.0016	0.0148	-0.19705		3513.36	3.0783	-0.23211	0.38185	3.3421	-0.87674	-7.8406	0.71782	3.8984	1.8695	4.098	2.941	2.0257
3513.5	-2.9164	4.0003	-0.13696	4.54	2.408	8.8539	-0.09413	-6.4654	3.0605	4.0293	0.04716	3.83		3513.5	0.09282	5.8061	4.4155	1.3727	0.14057	-0.8429	4.7242	-1.0728	2.8908	5.1282	-3.0072	-5.9537
3513.65	4.104	4.0221	1.8838	1.5635	-0.55562	2.8925	-6.0839	1.5664	5.072	3.06	-0.92052	-0.14303		3513.65	6.1073	5.8442	-1.5511	-2.5969	0.15777	0.15485	0.73047	1.9559	0.91217	0.15843	-6.9557	-2.9333
3513.8	1.1244	2.0437	-1.0955	8.5869	1.4806	-6.0688	-3.074	-1.4017	2.0833	3.0905	2.1118	-6.116		3513.8	-2.8784	2.8823	0.48225	3.4335	4.1749	3.1527	2.7365	-0.01536	0.93352	-3.8114	3.0954	1.0871
3513.94	0.14483	-1.9348	6.9252	7.6102	-1.4835	-0.03022	-0.06423	3.6301	-2.9057	0.12077	0.144	3.911		3513.94	2.1359	1.9203	-2.4846	-1.5362	-5.8081	3.1505	2.7423	-1.9867	-1.0451	1.2188	6.1461	-1.8926
3514.09	5.1653	-1.9134	-0.05422	1.6334	-1.4478	-1.9916	-3.0547	3.6618	-2.8949	-0.84914	-1.8238	1.938		3514.09	3.15	1.9583	-4.4516	3.494	-1.7912	4.1485	4.748	-0.95806	1.9763	3.2491	-6.8035	0.12754
3514.24	5.1857	-4.8922	-3.0337	2.6566	1.5877	3.047	-6.0454	-0.3065	-6.8843	-2.8192	12.208	-5.035		3514.24	1.164	1.9963	-1.4187	5.5241	-0.77446	2.1465	6.7534	-0.92945	-2.0022	2.2793	4.2465	3.1476
3514.38	0.20616	-3.8712	3.9868	9.6797	2.623	-3.9143	2.9637	-0.27484	-4.874	-3.7895	1.2404	-6.008		3514.38	-2.822	-4.9658	-0.38598	-0.44586	-2.7578	7.1445	3.7587	0.09912	-2.9808	-1.6905	2.2961	2.1676
3514.53	2.2266	2.1497	8.0072	7.7027	-3.342	-9.8757	-2.0274	-4.2432	-0.86391	2.24	-1.7275	-0.98099		3514.53	-3.8082	-1.928	-2.3534	-2.4159	4.2588	-1.8573	5.7638	-1.8723	0.04073	-2.6603	3.3453	2.1875
3514.68	5.2471	2.1705	2.0275	6.7256	3.6928	-2.8371	-0.0187	-0.21166	-1.8541	0.26925	-1.6955	0.04601		3514.68	-2.7944	-2.8901	0.679	-8.3861	1.2753	-6.8591	7.7687	6.1562	1.0623	1.3699	-1.6058	-5.7927
3514.82	7.2676	-1.8088	8.0478	9.7485	5.7273	0.20158	-1.0102	-4.1801	-5.8444	4.2983	0.33642	0.07302		3514.82	2.2193	0.14763	-0.28874	-4.3563	-0.70836	-1.8609	5.7735	8.1846	1.0838	7.4001	0.44262	-0.77299
3514.97	6.2881	4.2117	5.068	4.7713	1.7616	2.2402	-8.002	-2.1487	-2.8351	3.3272	-0.63168	1.1		3514.97	3.2328	-0.81463	3.7434	-4.3267	-0.69209	2.1375	1.778	0.21307	3.1055	6.4303	2.4907	2.2466
3515.12	4.3085	4.232	-1.9118	2.7941	-2.2043	4.2789	-6.9939	-0.11721	4.1741	-6.6441	6.4002	6.127		3515.12	5.2463	-0.77695	8.7753	-6.2971	-1.6759	-2.864	-1.2176	1.2415	9.1271	5.4605	1.5384	4.2662
3515.26	-2.6709	6.2523	2.1082	3.8167	-1.1705	-0.68248	2.0139	3.9142	-0.81702	-4.6156	2.432	1.154		3515.26	2.2597	-0.73931	7.8071	-2.2677	-2.6599	1.1345	-3.2134	8.2698	1.1488	3.4907	5.5857	4.2856
3515.41	0.34957	-1.7276	9.1283	-0.1607	-3.1369	-0.64383	3.0215	4.9455	2.1917	-3.5873	-2.5363	2.181		3515.41	-3.727	4.2983	-0.16119	-4.2383	-4.6439	5.1331	-1.2094	5.2982	-1.8295	2.5209	4.6326	5.3049
3515.56	-0.6299	-1.7077	3.1482	1.8618	3.8965	-3.6052	4.029	4.9768	3.2001	1.4408	-1.5046	-5.792		3515.56	0.28627	-0.66417	-2.1297	-5.209	-3.6281	4.1318	5.7945	9.3265	-2.8077	0.55112	-1.3209	-0.67582
3515.7	2.3906	-2.6878	0.16814	7.8843	4.9296	-2.5665	6.0362	3.0081	-7.7917	0.46867	0.52706	-1.7649		3515.7	2.2994	0.37333	-4.0983	-6.1798	-2.6124	0.13059	2.7982	3.3548	-0.78589	-2.4187	4.7252	-2.6567
3515.85	0.4112	-0.66814	4.188	5.9066	2.9625	-2.5279	5.0432	-0.96074	-4.7837	6.4964	5.5586	-4.7379		3515.85	-1.6875	3.4108	-8.0671	-4.1507	-3.5967	-1.8705	7.8017	0.38301	-0.76403	-6.3885	3.771	3.3624
3516	1.4318	-0.64858	-2.7922	3.9289	6.9951	-1.4893	-0.95003	3.0704	-2.776	6.5238	6.5902	-2.7109		3516	-0.67454	-3.5518	-1.0361	-4.1217	-4.5812	-3.8715	6.8051	-5.5888	-2.7421	-6.3583	-1.1837	-1.6186
3516.14	0.45234	1.3708	-8.7725	7.9512	3.0275	-0.45062	0.05657	-1.8985	2.2316	3.5511	2.6217	-1.6839		3516.14	0.33837	-0.51446	1.9948	-3.0929	-6.5658	-5.8725	7.8083	1.4394	-3.7202	-4.3281	-0.13881	-0.59974
3516.29	-4.5271	3.3901	-5.7529	5.9733	-6.9403	-3.412	1.063	-4.8674	-1.7611	6.5782	4.6531	-0.65692		3516.29	3.3512	4.5228	1.0256	1.9359	-9.5505	2.1267	2.8113	0.46753	-4.6982	0.70215	-6.0943	-1.581
3516.44	-0.50646	1.4093	-1.7333	4.9954	-3.9084	-3.3734	6.0691	1.1636	-0.75405	3.605	3.6844	-9.6299		3516.44	3.364	4.5601	2.0562	5.9646	3.4647	0.12601	2.8142	4.4956	-0.67613	-3.2676	-1.0502	-0.56225
3516.58	-1.4858	0.42835	3.2862	2.0175	-1.8768	-3.3347	4.0751	-3.8055	8.2528	3.6317	-3.2843	-2.6029		3516.58	-0.62334	-1.4027	5.0867	2.9932	2.4798	1.1254	0.81699	2.5237	5.346	-7.2374	-1.0065	-4.5436
3516.73	1.5348	1.4473	-0.69429	-1.9606	0.15466	-6.2961	1.0809	-3.7746	5.2594	1.6582	-2.253	-0.5759		3516.73	-1.6107	2.6344	1.117	-1.9783	-4.5052	5.1249	-2.1804	-0.44824	-1.6319	-1.2072	-0.96327	-6.5251
3516.88	2.5554	3.466	-0.67489	0.06132	-7.8142	-6.2575	-0.91348	0.25624	2.2658	1.6844	1.7782	-0.54889		3516.88	-3.5982	-5.3285	9.1471	-0.9499	-3.4903	2.1245	-1.178	-3.4202	0.39031	-5.177	4.0796	4.4933
3517.02	-0.42389	4.4847	-1.6555	3.0831	-2.7832	-4.2189	2.0919	3.287	3.272	-5.2895	-4.1907	-1.5219		3517.02	-4.5857	-1.2914	7.1771	-1.9216	1.5244	0.12423	4.8243	-0.39225	5.4126	-11.147	8.122	1.5117
3517.17	-1.4032	0.50324	3.3637	2.1049	8.2475	2.8197	-3.9029	1.3178	1.278	-5.2637	-3.1596	-2.4949		3517.17	-5.5733	6.7456	9.207	-0.89343	2.5391	1.1241	4.8265	-4.3643	-1.5651	-10.117	5.164	6.5299
3517.32	-1.3825	2.5217	6.383	0.12659	-0.72208	3.8582	-3.8979	-5.6516	-3.7163	2.762	3.8714	-1.4679		3517.32	4.4391	5.7825	0.23672	0.13465	-0.44634	3.124	5.8285	-0.3364	-3.5428	-4.0864	0.20564	-2.4519
3517.46	-0.36179	-2.4601	-0.59789	3.1482	-4.6919	-2.1032	-5.8931	-3.6209	-2.7108	-4.2126	-2.0977	-4.4409		3517.46	-3.5486	0.81941	5.2663	3.1626	-5.4319	6.1241	7.8304	0.69148	-0.52036	-4.0562	-4.7532	-3.4339
3517.61	-0.34105	0.55811	0.42121	-0.83022	0.33808	-0.06465	-4.8885	-2.5904	-6.7055	-1.1873	-2.0668	-4.4139		3517.61	1.4636	4.8562	9.2957	-0.8095	0.58245	-1.8757	10.832	2.7193	-2.4979	6.974	-0.71244	-1.4159
3517.76	-4.3203	9.5762	-6.5598	4.1913	4.3678	-1.0261	1.116	0.44015	-1.7004	2.8377	-3.036	5.6131		3517.76	-8.5242	3.893	5.325	2.2183	0.59668	0.1246	10.834	2.7471	0.52464	-1.9958	-3.6721	-2.398
3517.9	0.70048	1.5941	-6.5408	1.2127	0.39726	-7.9876	1.1202	5.4706	3.3045	1.8626	0.99475	1.6402		3517.9	-0.51203	5.9297	5.3541	3.2459	-5.3892	-1.875	4.8352	-0.22508	-3.4528	-0.96558	-3.6322	-4.3802
3518.05	-4.2787	0.61189	-5.5219	0.23406	-6.5735	-8.9491	-0.87575	2.501	6.3091	-0.11279	6.0254	-1.3328		3518.05	1.5	2.9664	5.3831	7.2735	6.6248	2.1256	6.8365	-6.1973	8.5699	-4.9354	0.40724	-1.3625
3518.2	0.74208	3.6296	-1.503	-1.7446	-8.5446	-3.9106	-0.87189	0.53134	8.3136	-2.0884	-7.944	-0.30584		3518.2	-0.48792	0.00301	6.4119	6.3009	3.6387	2.1263	1.8377	-1.1696	9.5926	-0.90516	1.4463	1.6551
3518.34	-3.2371	-4.3528	-6.4842	-5.7234	0.48416	1.1279	3.1318	-5.4384	12.318	2.9359	-1.9134	-7.2788		3518.34	-1.4759	0.03956	4.4406	2.3283	-1.3475	-2.8729	-0.16118	-0.14194	5.6154	-1.875	-0.51512	-0.32733
3518.49	-5.2162	-5.3354	-0.4655	-3.7022	9.5126	-2.8336	4.1353	4.5918	9.3218	-1.0401	2.1171	-5.2518		3518.49	-0.46399	-0.92394	2.4691	8.3555	-3.3338	-1.8719	3.8398	-2.1143	1.6382	-1.8447	7.523	-7.3099
3518.64	1.8046	-2.318	4.5532	1.3189	3.5409	-2.7951	1.1386	3.622	16.326	-2.0163	-1.8525	0.77518		3518.64	-0.45209	-1.8875	5.4975	2.3826	-2.3202	-2.8708	1.8406	-0.08668	-1.3389	0.18546	0.56077	0.70747
3518.78	-3.1745	-0.30078	1.5718	3.3399	2.5688	0.24329	-1.8583	-0.3479	17.329	-4.9926	-6.8222	3.8022		3518.78	-0.44023	-4.8511	14.526	-2.5904	-0.30673	3.1305	4.8414	3.9409	-2.3159	4.2157	3.5981	1.7247
3518.93	-5.1535	1.7163	-1.4097	1.3609	2.5966	-0.71829	-1.8553	7.6821	14.333	-3.9692	4.2081	-1.1708		3518.93	-3.4284	-0.81481	9.5539	-2.5635	-5.2934	1.1318	3.842	0.96845	2.7071	1.2459	0.63492	-1.2581
3519.08	3.8674	-2.2666	7.6088	6.3818	1.624	-2.6799	1.1474	5.7121	10.336	0.054	5.2383	-2.1438		3519.08	7.5834	-0.77855	6.5818	-3.5367	-6.2801	1.1334	3.8425	-6.004	-3.2698	1.2761	-1.3287	-0.24099
3519.22	4.8884	1.7503	4.6272	1.4027	-2.3487	5.3585	5.15	2.742	2.3388	0.07702	9.2684	3.8832		3519.22	-1.4049	0.25765	2.6097	-0.51	-0.26697	-3.865	3.8429	3.0234	-3.2467	3.3063	4.7073	0.77601
3519.37	3.9094	1.7671	2.6456	2.4235	1.6782	0.39684	1.1524	4.7719	-1.6584	5.0998	6.2985	5.9102		3519.37	1.6068	0.29378	4.6373	0.51657	-4.2539	2.1369	0.84318	-0.94911	0.77658	6.3365	5.7428	6.7929
3519.52	2.9304	8.7838	8.6639	6.4442	3.705	-0.56483	1.1547	0.80165	-7.6558	2.1225	4.3285	-3.0628		3519.52	-1.3815	-3.6701	-2.3351	-4.457	-1.241	1.1388	3.8434	3.0783	3.7999	1.3667	2.7779	2.8098
3519.66	6.9514	8.8004	0.68214	8.4649	-3.2686	4.4735	-0.84324	3.8314	-6.6534	4.1449	6.3584	-5.0358		3519.66	0.63018	-3.6341	-5.3077	-2.4306	1.7718	2.1409	0.84345	2.1057	5.8232	6.3969	-3.1874	-4.1735
3519.81	6.9725	11.817	0.70032	8.4855	-2.2423	3.5118	-0.84133	1.861	-9.6512	10.167	2.3882	-0.00877		3519.81	4.6418	-0.59817	-2.2805	0.59557	7.7845	-2.8568	5.8434	-1.867	7.8467	4.4271	2.8468	5.8432
3519.96	5.9936	9.8333	7.7184	6.5061	-4.2164	5.55	5.1604	10.891	-10.649	10.189	-3.5821	6.0182		3519.96	3.6534	5.4377	3.7466	2.6217	0.7971	-3.8544	11.843	-5.8396	3.8702	0.45732	0.88051	-3.1403
3520.1	-0.98532	6.8496	2.7365	1.5266	-2.1906	4.5883	8.162	9.9201	-8.6475	9.211	-5.5524	3.0452		3520.1	4.665	2.4735	-2.2264	-0.35234	9.8096	-1.8518	-2.1569	-1.8124	5.8938	-4.5125	-1.0862	-0.1238
3520.25	2.0358	10.866	4.7545	-2.453	-2.1652	7.6265	1.1634	5.9496	-1.6458	5.2326	0.47722	6.0723		3520.25	-2.3234	3.5093	0.80044	-1.3265	4.822	1.1509	-0.15717	-3.7851	-4.0826	1.5177	-0.05333	-1.1074
3520.4	0.05699	9.8819	3.7725	5.5674	-3.14	5.6647	6.1646	1.979	-2.6444	4.254	-4.4933	3.0993		3520.4	4.6882	-0.45499	4.8271	-2.3007	1.8342	2.1538	0.84245	-14.758	1.9412	6.5479	1.9791	-3.0911
3520.54	0.07819	5.8979	2.7903	1.5877	-3.115	1.7028	8.1657	2.0083	2.3568	3.2752	-4.4638	3.1263		3520.54	4.6997	-7.4194	9.8537	-0.27508	-2.1536	-3.8431	-2.158	-3.7307	5.965	2.5781	-1.989	-5.0749
3520.69	1.0994	2.9139	-0.19184	-2.392	-2.0903	5.741	-2.8333	-0.96245	-0.64217	1.2963	-1.4345	-0.84673		3520.69	1.7113	-2.3838	3.8801	-0.24957	5.8584	-2.8399	-4.1586	-1.7036	12.989	4.6084	-3.9575	-4.0587
3520.84	0.12068	-5.0703	-3.1741	-3.3718	-0.06581	-2.2209	-2.8326	-3.9333	-7.6413	0.31711	1.5948	2.1803		3520.84	2.7228	2.6517	-1.0936	-1.2242	7.8703	-2.8365	-4.1592	-2.6765	5.0128	-0.36144	2.0736	-2.0427
3520.98	-1.858	0.94546	-2.1564	3.6484	0.9584	-4.1829	4.1681	2.0958	-6.6407	-4.6622	1.624	1.2073		3520.98	-3.2657	-1.3129	-2.0674	-1.1989	4.8822	-6.833	-2.1599	-1.6494	9.0368	-0.33124	6.1042	-0.02673
3521.13	-5.8367	-1.0389	0.86127	2.6685	-5.0176	-0.14482	-1.8315	-4.8751	-1.6402	-7.6418	5.6531	-5.7657		3521.13	-1.2542	-3.2775	-2.0414	1.8262	-6.1061	-0.82924	-7.1607	0.37768	5.0609	0.69897	2.1343	1.9892
3521.28	-5.8154	-2.0233	-6.1211	-5.3115	-0.99393	-3.1068	-0.83115	-7.8462	-2.6399	-3.6215	0.68216	-4.7387		3521.28	-2.2426	0.75782	-3.0155	3.8513	-6.0945	6.1746	-1.1615	0.4047	-4.9149	-4.2708	-0.83595	-6.9951
3521.42	-6.794	-4.0078	-3.1036	-5.2915	0.02952	-6.0688	0.16902	-6.8173	-0.63974	-4.6015	-2.2889	-2.7117		3521.42	-3.2311	2.7931	-2.9898	-0.12382	-6.083	3.1787	1.8376	3.4317	-5.8906	0.75938	-2.8067	0.02066
3521.57	-1.7726	-0.99237	-1.0861	-5.2716	-5.9473	-3.0309	0.16905	-0.78845	-6.6398	-5.5816	-0.26003	-2.6847		3521.57	0.78043	0.82822	-2.9641	-4.099	1.9283	0.18293	-5.1634	4.4586	2.1337	-1.2104	-0.77791	4.0363
3521.72	0.24886	-8.977	-2.0687	-1.2517	2.0757	-1.993	-0.83107	3.2403	0.35997	-0.56195	-0.23126	-3.6577		3521.72	-6.208	-0.13669	3.0614	0.92562	-3.0604	1.1873	-2.1645	6.4855	-2.8419	-5.1802	-2.7496	1.0518
3521.86	1.2703	0.03824	-4.0514	1.7682	2.0984	-2.9551	-5.8313	-6.731	7.3596	3.4575	0.79742	0.36932		3521.86	-0.19647	2.8983	0.08673	3.9502	-7.0493	6.1919	1.8344	-1.4876	-1.8174	-8.15	-1.7217	0.06728
3522.01	-1.7081	1.0534	-0.0341	-0.21205	-2.8792	-2.9173	-3.8317	-2.7024	7.359	0.47682	-4.174	0.39633		3522.01	-4.1849	4.9333	-1.888	-8.0254	-5.0382	-1.8033	-3.1667	-3.4607	1.2072	-8.1198	-1.6943	0.08265
3522.16	3.3134	-0.93144	2.9831	-7.1923	-9.857	-2.8795	-0.83224	0.32608	3.3582	-2.5041	-3.1455	-0.57667		3522.16	-4.1733	-3.0318	-1.8629	-2.0012	-6.0273	-4.7984	-2.1679	-2.4339	-2.7681	-4.0896	-0.66727	-2.9021
3522.3	-1.665	2.0836	-1.9997	-3.1726	-7.8351	-3.8417	-2.8329	2.3545	1.3573	-0.48516	-6.117	3.4503		3522.3	-0.16172	1.003	-3.8379	-1.977	-2.0165	-5.7933	-1.1692	4.5929	-1.7434	-7.0594	-7.6407	-4.8869
3522.45	4.3566	-0.90141	-3.9826	-7.153	-6.8134	2.196	-4.8337	3.3829	3.3562	1.5336	-0.08872	-0.52265		3522.45	1.8499	1.0377	7.1869	0.04702	0.99422	-5.788	-5.1705	2.6196	1.2814	-3.0292	2.3853	-3.8717
3522.6	1.3782	-1.8865	-1.9655	-8.1334	-3.7919	-1.7663	-1.8346	-3.5888	-0.64501	0.55209	-6.0605	-7.4956		3522.6	3.8616	0.0724	6.2117	1.0709	-0.9952	0.21745	4.8281	4.6464	0.30631	-3.999	-1.5891	-4.8567
3522.74	-0.60007	4.1284	-0.94852	-8.1139	-8.7708	-6.7287	-0.83566	-0.56062	-0.64642	-1.4296	-9.0323	-4.4686		3522.74	2.8732	-4.893	2.2363	2.0947	4.0153	-1.7769	6.8267	-0.32696	-2.6687	-2.9688	-1.5639	-6.8417
3522.89	-4.5784	4.1432	3.0684	-4.0944	-2.7498	-8.6911	1.1632	-4.5325	-7.648	-7.4114	-5.0043	-4.4416		3522.89	0.88494	1.1415	2.2608	-0.88168	3.0256	-2.7711	0.82527	-3.3003	0.35636	0.06145	-4.5392	4.1731
3523.04	-1.5566	5.1579	2.0853	-6.075	1.2709	-1.6535	-3.8381	-3.5044	-1.6497	-0.39342	1.0237	-2.4146		3523.04	-0.10332	3.176	6.2852	-2.8582	-0.9641	-3.765	2.8238	0.72631	-6.6185	-3.9083	-6.5149	-1.8121
3523.18	-0.53479	-6.8274	-4.8979	-11.056	-4.7087	2.384	-2.8395	0.52353	4.3484	1.6244	4.0515	-5.3876		3523.18	-2.0915	8.2103	4.3094	1.1652	1.046	-3.7588	6.8223	0.7529	-2.5933	-5.8781	-1.4911	-6.7974
3523.33	0.48705	-3.8128	1.1189	-7.0362	-4.6885	0.42148	-0.84105	1.5514	-2.6536	0.64199	2.0793	-4.3606		3523.33	4.9203	3.2446	-0.66644	0.18843	-0.94394	2.2476	3.8207	-2.2206	-4.568	-0.84793	-2.4677	4.2172
3523.48	0.50892	-2.7982	-3.8644	-0.01695	-1.6686	2.4589	1.1573	1.5792	-2.6558	0.65941	2.107	-3.3336		3523.48	3.9321	3.2789	8.3576	-2.7885	-1.934	-4.7459	1.8192	0.80597	-1.5426	-4.8177	-4.4448	3.2318
3523.62	0.53084	-7.7837	-1.8477	-1.9977	-2.649	-0.50372	-0.84443	0.60695	1.3418	-6.3233	-5.8655	-3.3066		3523.62	0.94404	-0.68699	3.3815	-0.76549	5.0758	-2.7391	-1.1824	-0.16755	-7.5171	-3.7875	0.57762	-1.7537
3523.77	-2.4472	-3.7693	-2.8311	0.02151	2.3705	-2.4664	-2.8463	-1.3654	-1.6607	-4.3063	-8.838	-5.2796		3523.77	-1.044	0.34707	2.4053	-0.74265	-0.91455	-2.7321	-5.184	-1.1411	-9.4915	-10.757	-0.40037	-0.73936
3523.91	-3.4252	-5.7548	-7.8146	-2.9593	1.3896	-2.4291	-7.8482	-4.3379	-1.6633	-8.2894	-4.8106	-1.2526		3523.91	1.968	4.3811	3.429	-4.7199	0.09503	3.275	-5.1857	-1.1147	-2.4659	-7.7271	4.6212	3.2749
3524.06	-1.4032	-4.7404	-3.7981	-7.9402	-2.5915	-0.39186	-5.8503	0.68961	-3.6661	3.7273	1.2167	-0.22558		3524.06	0.98006	2.415	-3.5475	-1.6974	-2.8955	-1.7176	-3.1873	1.9117	-6.4402	-2.6969	-3.3577	-2.7108
3524.21	-8.3811	-5.7261	1.2183	-1.9211	-1.5728	-4.3547	-2.8525	-1.283	-5.669	2.7439	-0.75616	-0.19858		3524.21	2.9922	-2.5512	2.476	-4.675	6.1138	-7.7101	-7.189	0.93807	-4.4143	-1.6667	-2.337	-7.6967
3524.35	-7.359	-5.7118	-1.7653	-2.9021	-6.5544	-0.31754	-0.8547	-4.2557	-2.672	1.7602	1.2709	-7.1716		3524.35	2.0043	0.48257	4.4993	-3.6527	-1.8769	-4.7024	-2.1907	-0.03561	-6.3884	-10.636	-0.31681	0.31735
3524.5	-2.3368	-1.6975	-0.74902	-2.8831	-4.5362	1.7195	-3.857	-1.2285	1.3248	1.7764	0.29788	-5.1446		3524.5	1.0166	-2.4838	0.52257	-7.6305	0.13218	-4.6944	-0.19234	-4.0093	-2.3625	-1.6063	0.70297	12.331
3524.65	-1.3146	-1.6833	-4.7328	-1.8642	4.4817	-1.2434	-3.8595	-4.2014	-4.6786	-5.2076	-1.6753	-3.1176		3524.65	1.0289	-4.4502	1.5457	-2.6085	5.1412	-2.6863	-0.19402	4.0169	-5.3364	3.4239	2.7223	10.345
3524.79	3.7077	0.33094	-1.7166	3.1547	-1.5006	-0.20644	-3.862	-4.1743	-3.682	-3.1917	-0.6485	0.90945		3524.79	10.041	-5.4166	8.5687	3.4134	1.1501	2.322	1.8043	4.0432	-0.31025	-7.5459	2.7412	9.359
3524.94	3.73	-4.6549	-11.7	0.1736	-3.4832	0.83048	-2.8646	-0.14739	-2.6856	4.8239	-7.6218	-0.06355		3524.94	-2.9463	2.6168	2.5917	2.4351	-3.8412	3.3305	3.8026	-2.9307	4.716	-5.5157	0.75964	7.3728
3525.09	-3.2477	-0.64071	-10.684	-0.80757	-4.466	-4.1327	-3.8673	-6.1205	-0.68934	-0.16058	-1.5953	2.9635		3525.09	-2.9338	4.6501	-0.3855	7.4567	-2.8325	-2.6608	-1.199	2.0955	-1.2577	-1.4854	1.7777	4.3864
3525.23	-7.2253	3.3734	-10.668	-1.7888	-2.4491	1.9042	-4.87	-4.0938	-1.6932	-6.1452	0.43114	3.9905		3525.23	5.0789	7.6834	-1.3628	0.47814	0.17604	2.3481	2.7993	3.1216	-1.2313	-5.4552	-3.2048	6.4
3525.38	-1.2029	5.3876	0.34766	-0.77003	-0.43246	-0.05908	-2.8729	1.9329	5.3028	-3.1301	-5.5425	4.0175		3525.38	-2.9085	1.7166	2.6599	2.4994	2.1845	0.35722	0.79764	0.1477	-3.2048	-7.425	1.8124	3.4135
3525.53	0.81963	3.4017	-2.6364	-6.7513	0.58397	-5.0224	-1.8758	2.9595	1.2988	-2.1151	-1.5163	1.0445		3525.53	-2.8957	-2.2503	7.6824	-1.4794	3.1928	-2.6335	1.796	-1.8262	-2.1783	-0.39483	6.8291	3.427
3525.67	-6.1578	5.4157	4.3794	0.26736	-0.39986	-5.9857	-2.8788	1.986	0.29456	-0.10025	-2.4902	2.0715		3525.67	-5.8828	2.7827	-1.2952	1.5416	4.201	-3.624	5.7944	1.1998	0.8484	-0.36462	-5.1547	0.44031
3525.82	-2.1352	1.4298	4.3952	-3.714	-1.3839	-1.9492	3.1182	3.0124	-2.7098	3.9144	3.5358	-2.9015		3525.82	0.13014	-4.1844	-1.2728	7.5625	1.2091	-0.6143	-3.2072	4.2258	1.8751	-5.3344	-4.1388	-4.5464
3525.97	-4.1126	5.4439	6.411	-2.6954	1.6317	-2.9127	-1.8849	0.03868	-3.7142	-3.0711	5.5617	-3.8745		3525.97	5.1432	-4.1515	-2.2506	1.5832	-0.78295	1.3956	-2.2088	4.2517	3.9019	-5.3042	-1.1234	-0.53323
3526.11	-4.0899	1.458	-1.5733	4.3232	-5.3528	-8.8762	0.11197	-2.9351	0.28127	-1.0567	-8.4125	-9.8475		3526.11	2.1564	-1.1187	-0.22839	-5.3962	6.2249	1.4057	0.7897	2.2777	0.92885	3.726	2.8916	4.4799
3526.26	-0.0672	-3.5279	-8.5577	3.3417	-0.33763	-2.8398	2.1088	-1.909	2.2766	3.9575	-4.3869	-8.8205		3526.26	1.1696	-1.0861	3.7937	-1.3758	4.2326	0.41598	0.7882	-4.6965	-0.04417	2.7562	2.9061	0.49292
3526.41	-2.0444	-4.5139	-7.5421	-3.6398	5.6773	0.19652	0.10551	5.117	-0.72812	2.9715	2.6387	-5.7935		3526.41	1.183	-6.0535	-0.18432	4.6445	0.24027	4.4265	-0.21327	-1.6706	-4.0171	-4.2136	-0.07974	-3.4941
3526.55	5.9784	-3.4998	-3.5265	-5.6213	1.692	4.2328	3.1022	3.1429	3.267	-0.01459	-1.3359	3.2335		3526.55	-0.80354	-6.021	2.8376	2.6646	5.2478	0.43715	3.7853	1.3552	-2.99	-4.1834	5.934	4.5188
3526.7	2.0013	-0.48571	-6.5111	-0.60289	5.7065	2.269	3.0989	2.1688	2.2621	-3.0009	1.6894	-4.7395		3526.7	7.21	-1.9886	-3.1406	-0.31539	-1.7448	2.448	2.7839	3.381	1.0373	-0.15318	0.94728	6.5316
3526.85	-0.97576	0.52839	0.50435	3.4155	-0.27933	0.30512	1.0955	0.19447	4.257	-2.9873	-4.2854	-7.7125		3526.85	6.2238	1.0438	-8.1188	-5.2956	2.2625	3.4591	0.78256	-2.5932	-3.9354	1.877	-1.0398	3.5443
3526.99	1.0472	0.5425	2.5197	-1.5661	-1.2654	1.3412	2.0921	-3.7799	-0.74811	0.02615	-1.2603	-3.6855		3526.99	1.2376	1.076	-5.0972	-0.27589	6.2696	1.4704	-3.2187	-4.5675	-4.908	-0.09276	-3.0274	-4.443
3527.14	-1.9297	3.5566	2.535	-0.54776	0.74836	-3.6228	-0.91137	0.24562	0.24666	2.0394	2.7647	1.3415		3527.14	0.25154	4.1081	2.9244	-1.2564	-0.72334	2.4819	-2.22	0.4582	-4.8806	3.9374	-3.0153	-2.4304
3527.29	6.0934	0.57078	-2.4497	3.4706	-0.23816	1.4131	1.0852	1.271	-1.7587	-2.9474	3.7895	-5.6314		3527.29	-2.7344	7.1402	-0.05406	1.763	1.2836	-0.50643	3.7788	-1.5161	-0.85303	-5.0323	4.9963	-2.4179
3527.43	6.1165	-6.415	3.5655	4.4888	4.7751	2.449	1.0817	-1.7036	5.2359	-5.9344	-3.1858	-6.6044		3527.43	-0.72017	7.1721	-0.03261	2.7822	8.2904	4.5055	-2.2223	-0.49051	0.1746	-4.0021	4.0076	-2.4055
3527.58	3.1398	-4.4008	0.58066	9.5071	0.78808	-1.5153	0.07815	0.32158	5.2304	-1.9216	-4.1612	-3.5774		3527.58	2.2942	7.204	1.9888	3.8013	11.297	4.5175	-0.22338	-4.4649	1.2023	-1.9719	-1.9816	3.6069
3527.73	8.163	0.6134	-10.404	4.5253	-3.1992	0.52044	-0.92538	3.3467	3.2249	-6.9089	-3.1367	-0.55043		3527.73	2.3087	0.23579	4.0101	-4.1798	9.3037	0.5298	2.7756	0.56064	4.2301	-4.9417	-2.9711	7.6191
3527.87	1.1864	-0.37233	-2.3892	-6.4565	7.8134	-2.4439	0.07108	4.3717	-2.7808	3.1037	-0.11238	2.4766		3527.87	0.3233	1.2675	7.0313	-3.1611	9.3102	2.5423	-0.22532	1.5862	0.25794	-0.91152	1.0389	1.6314
3528.02	0.20975	3.642	0.62579	-5.4383	4.8256	-1.4084	-0.93247	1.3966	3.2135	-0.88389	-2.0882	-0.49641		3528.02	0.33808	1.2991	-0.94751	0.85754	5.3165	4.5549	-0.22619	-0.38833	0.28587	-0.88132	-0.95143	4.6435
3528.17	1.2332	1.6563	-3.3593	-4.4201	0.83767	1.6271	4.064	2.4214	2.2077	1.1284	0.93594	1.5306		3528.17	2.353	2.3306	-4.9264	4.876	0.32274	2.5678	0.77302	-3.3629	-1.6861	7.1489	-0.94216	10.656
3528.31	1.2567	-0.32928	-2.3444	-4.402	-2.1505	1.6625	3.0604	1.4461	2.2019	3.1406	1.9599	-0.4424		3528.31	1.3681	-0.63804	1.0947	-1.1058	-2.6711	1.5809	-7.2277	1.6626	-1.658	3.1791	-2.9333	1.6675
3528.46	4.2803	0.68516	0.67046	-5.3839	-0.13896	1.6979	1.0569	5.4707	3.196	0.1526	-2.0163	-0.41539		3528.46	1.3833	3.3933	-2.8843	1.9124	2.3349	1.5941	-1.2283	6.688	-0.62988	2.2093	1.0752	-0.32053
3528.61	0.30388	-3.3003	1.6852	-1.3658	0.87237	-1.2669	3.0533	6.4952	1.19	0.16451	-5.9925	4.6116		3528.61	-3.6013	-0.57553	-6.8634	-0.06968	-2.6593	-3.3924	-3.2289	-0.28668	-2.6016	2.2395	5.0833	-3.3087
3528.75	-0.67243	-2.2858	1.7	0.65224	-1.1165	-3.2317	-2.9502	2.5196	2.184	-0.82372	-1.969	-1.3614		3528.75	-1.5857	-3.5444	0.15749	-0.05189	-2.6535	-3.3788	-9.2293	-0.26134	-1.5733	-5.7303	3.0911	-1.2969
3528.9	2.3513	3.7288	0.71464	3.6703	-5.1057	-3.1966	8.0463	-4.4562	3.1779	-2.8121	-3.9455	-0.33437		3528.9	4.4301	-1.5134	-2.8217	-1.0343	1.3522	-4.365	-7.2297	6.764	0.45502	-3.7001	-3.9016	3.7148
3529.05	-0.62487	2.7435	2.7293	3.6883	2.9049	-3.1616	5.0428	-4.432	3.1717	-2.8005	4.0778	0.69263		3529.05	2.446	-4.4825	-2.8009	0.98321	6.3577	3.6491	-4.23	7.7892	-8.5165	3.3301	-0.89456	-3.2736
3529.19	-3.601	-2.2418	-1.2562	-2.2937	-0.08466	1.8733	3.0394	0.59204	0.16553	-7.7891	-0.899	5.7196		3529.19	0.46206	0.54834	-0.78014	3.0005	2.3631	3.6633	-3.2302	-2.1855	2.512	3.3603	-1.8879	-2.262
3529.34	0.42294	2.7731	2.7584	-6.2757	0.9255	0.90814	3.036	1.616	6.1593	-1.7778	1.124	3.7466		3529.34	4.4783	-3.4209	1.2406	-7.9823	1.3684	3.6777	-4.2302	-3.1603	1.5406	-4.6095	-2.8816	2.7495
3529.49	-1.5531	4.7879	-1.2272	-1.2578	-1.0646	-1.0571	1.0326	2.6398	1.153	3.2333	-3.853	0.77365		3529.49	1.4948	-0.39031	-2.7388	-8.9654	4.3736	-3.3077	-2.2302	-3.1352	0.5692	-7.5792	1.1243	-0.2391
3529.63	5.471	1.8029	4.7873	0.76017	-6.0549	-1.0224	3.0292	3.6635	2.1467	0.24438	0.16975	-5.1993		3529.63	5.5115	-5.3598	-6.7182	-3.9486	3.3786	1.7071	-0.23008	-5.11	-0.40209	-5.549	0.12984	3.7723
3529.78	-5.5049	-5.182	0.80162	-5.2219	-6.0454	0.01214	4.0259	-0.31289	-1.8597	2.2553	-1.8076	-5.1723		3529.78	0.5283	0.67063	-2.6976	-3.9319	0.38358	-2.278	-4.2298	0.91507	-5.3733	-2.5188	-0.86494	-1.2165
3529.93	2.5193	3.8331	-1.1841	-9.204	-11.036	2.0466	2.0227	-3.2894	1.1339	-0.73384	0.2149	-0.14533		3529.93	-5.4547	3.7009	1.323	-1.9154	-0.61159	-3.2628	-6.2295	6.9401	4.6555	5.5114	3.1399	4.7947
3530.07	5.5436	-4.1517	-6.1698	-5.1861	0.97285	0.08104	6.0195	-3.266	-4.8725	0.27689	-6.7627	-1.1183		3530.07	-3.4374	2.7312	-0.6565	-3.8991	2.3931	9.7525	-2.229	0.96518	3.6844	2.5416	1.1445	6.8059
3530.22	-3.4321	-3.1364	4.8444	-5.1682	-1.0184	-0.88465	5.0163	-11.243	-5.8789	-3.7125	-2.7405	-7.0913		3530.22	-2.42	-0.23872	-3.636	5.117	-0.60229	4.768	4.7716	2.9902	-6.2866	-3.4282	-2.8513	3.817
3530.37	-0.40766	-4.1209	1.8586	-1.1504	-7.0098	-0.85043	0.01327	-4.2196	2.1146	3.298	1.2816	-12.064		3530.37	0.59771	1.7913	1.3845	5.133	2.4022	-0.21626	0.77236	1.0152	-6.2576	-0.39801	-3.8474	-6.172
3530.51	-4.3832	-4.1054	-2.1273	-0.13251	-1.0015	0.1837	1.0103	-6.1966	-0.89185	-3.6915	-1.6965	-9.0373		3530.51	-1.3844	0.8212	1.4049	-4.8512	1.4065	2.7996	-11.227	1.0401	-3.2285	-6.3678	0.15612	-3.1611
3530.66	-3.3587	-4.0898	-4.1132	-4.1147	-3.9934	1.2177	0.00733	-4.1737	-2.8984	0.31878	-1.6747	-12.01		3530.66	-0.36631	-1.149	0.42534	3.1644	1.4108	-3.1843	-5.2258	6.065	-1.1994	-4.3376	1.1593	2.8498
3530.81	-0.33404	-2.074	-2.0992	-5.0968	-0.98547	2.2517	0.00448	-0.15095	0.09514	-3.671	-5.653	-2.9833		3530.81	3.652	-4.1193	-3.5543	0.17983	-0.5851	-6.1681	4.7753	-2.9101	-7.1702	-7.3074	2.1623	5.8606
3530.95	1.6906	-7.0582	3.9147	-0.07904	-4.9778	5.2855	1.0017	-1.1283	0.08862	-4.6609	-3.6315	7.0437		3530.95	-2.3294	-4.0897	-4.5339	-6.8049	1.4189	0.8483	2.7766	-5.8853	-1.1409	-0.27718	-6.8351	2.8713
3531.1	-1.2846	-2.0422	1.9287	0.93877	-4.9704	-1.6807	4.999	-6.1057	3.0821	-4.6508	-3.6101	4.0707		3531.1	-3.3106	-3.0602	-7.5135	0.21021	-6.5772	8.8649	-1.222	0.13954	-11.112	-0.24697	-0.83282	-1.118
3531.25	2.7402	-5.0261	-5.0575	-1.0434	-3.9631	1.3529	2.9965	-6.0833	0.07558	-4.6408	-1.5889	-2.9023		3531.25	3.7084	-3.0308	-4.4931	1.2251	-4.5735	5.8816	-4.2204	5.1643	-7.0823	-3.2168	-3.8308	5.8926
3531.39	4.7651	-4.0098	-4.0437	2.9744	-6.9561	0.38647	0.99398	-1.061	-3.9309	-6.631	-5.5678	-2.8753		3531.39	0.72764	-5.0016	-4.4727	4.2399	-0.56981	2.8985	-3.2187	1.1891	0.9471	-3.1866	1.1709	0.90312
3531.54	0.7901	-6.9935	0.97011	2.9921	-7.9493	1.4199	-0.0084	-1.0388	-5.9375	-7.6212	1.4531	-1.8483		3531.54	-4.2528	-4.9724	-5.4524	0.25446	-1.5663	-1.0844	-1.2169	2.2138	4.9765	-0.15635	1.1723	-3.0864
3531.69	-5.1849	-4.977	5.9838	2.0099	-6.9428	-5.5467	5.9893	4.9832	2.056	-4.6115	-1.5261	-0.82125		3531.69	1.7669	-2.9433	-5.432	7.2689	-0.56287	-1.0671	-9.2148	0.23846	-0.99397	-10.126	-1.8265	-2.076
3531.83	4.8403	-2.9603	8.9975	3.0277	1.0636	-1.5135	3.9872	1.0051	1.0495	-6.6018	-8.5055	-1.7942		3531.83	-4.2131	-8.9144	-4.4116	2.2831	-1.5596	-3.0497	-5.2127	3.2631	-4.9644	-9.0959	-0.82565	9.9343
3531.98	6.8655	-6.9435	3.0111	5.0454	-4.9303	-2.4803	0.98515	1.0269	2.0431	-6.5923	-5.485	-5.7672		3531.98	-1.1928	-3.8856	-8.3913	-0.70289	3.4436	1.9678	-2.2103	1.2877	-5.9349	-11.066	-1.8251	1.9446
3532.13	-0.10926	-0.92657	1.0247	4.0632	-0.92433	-0.4473	-3.0167	-1.9514	-1.9634	-2.5828	-2.4647	-7.7402		3532.13	3.8277	-4.8568	-11.371	8.311	5.4466	1.9856	0.79219	-7.6877	-6.9052	-6.0355	3.1753	-3.0452
3532.27	-1.0839	5.0905	4.0382	2.0809	6.0814	2.5856	-3.0185	5.0702	-1.9698	0.42666	0.55544	-4.7132		3532.27	5.8485	1.1718	-4.3505	11.325	1.4496	-5.9965	-5.2051	-3.6631	1.1244	-1.0053	4.1754	-4.035
3532.42	-0.05847	2.1078	4.0517	1.0987	1.0869	2.6185	1.9798	3.0916	3.0238	1.436	3.5755	4.3138		3532.42	-0.13037	0.20029	-6.3301	4.3381	-5.5476	-7.9785	-4.2023	-2.6386	2.1541	-6.9751	-2.8248	-3.0249
3532.57	5.967	5.1252	1.0651	2.1164	0.0922	2.6512	1.9784	-0.88712	1.0174	0.44532	3.5953	0.34078		3532.57	-2.109	-4.7713	-2.3097	2.3514	0.45509	-3.9603	4.8008	-2.6141	6.1838	-3.9449	-0.82523	-2.0149
3532.71	-1.0074	5.1428	5.0785	1.1342	-2.9027	-1.3162	-8.023	1.134	0.01111	1.4546	9.615	0.36779		3532.71	1.9126	-1.743	-4.2892	0.36458	-8.5423	-1.942	-2.196	4.4103	-3.7864	0.0853	4.1741	5.995
3532.86	1.0183	-1.8394	10.092	3.1519	0.10217	-5.2837	-10.024	2.1551	3.0048	-1.5362	2.6345	-3.6052		3532.86	3.9346	1.2851	-5.2687	-1.6225	-3.5399	-0.92352	-0.19263	-3.5652	-5.7566	-0.88449	0.17322	6.0049
3533.01	-5.956	-4.8214	3.1051	1.1696	-0.89315	-2.2513	-0.02519	5.176	1.9986	-0.52712	-0.34607	2.4218		3533.01	3.9568	0.31317	-4.2482	7.3903	-5.5375	1.0951	-4.189	-0.54085	4.2732	2.1457	0.17211	2.0148
3533.15	-3.9301	0.19673	4.1184	-7.8126	-2.8887	4.781	0.97395	0.19676	5.9924	-2.518	-1.3269	1.4488		3533.15	-0.02071	0.34111	-3.2277	3.4028	-2.5353	6.1139	-5.1853	-0.51649	1.303	-3.8241	4.1708	5.0245
3533.3	1.0958	-2.7849	4.1316	1.2051	-7.8844	6.8131	-3.0267	0.2174	3.9862	1.491	0.69221	-1.5242		3533.3	0.00211	-1.6311	-0.20712	0.41523	4.4668	8.1328	-5.1813	2.5078	0.33286	3.2061	-1.8308	0.03425
3533.45	-4.8782	-0.7664	4.1447	-1.7771	-2.8803	10.845	1.9728	4.2379	6.9802	1.5	2.7111	5.5028		3533.45	3.0252	1.3966	0.81349	-0.57257	4.4688	2.1518	-5.1771	1.5321	8.3627	1.2363	0.16749	-0.9561
3533.59	-2.8521	-5.7477	6.1578	-2.7594	7.1235	6.8771	0.97244	1.2583	6.9741	-2.491	5.7298	-3.4702		3533.59	-4.9513	3.4242	-0.16586	3.4394	-1.5294	1.1709	-4.1727	0.5564	5.3926	1.2665	2.1655	2.0535
3533.74	-2.826	3.2713	3.1709	1.2584	0.12722	5.9089	2.9723	0.27852	1.9682	-0.48213	3.7484	-1.4432		3533.74	-0.92758	1.4517	0.85484	6.4513	3.4724	1.1902	-2.1682	-1.4194	12.423	-1.7033	2.1634	10.063
3533.89	2.2003	-0.70958	3.1839	-1.7239	-7.8693	3.9406	-3.0276	1.2986	0.96228	1.5268	-0.23319	9.5838		3533.89	2.0965	5.479	1.8756	5.4629	0.47398	3.2096	-5.1634	4.6048	9.4525	0.32695	4.1611	8.0725
3534.03	0.22662	-1.6902	2.1968	-7.7061	-7.866	0.9722	-2.0274	3.3186	1.9565	-1.4644	-1.215	4.6108		3534.03	5.1209	7.5063	5.8964	-2.5257	3.4755	1.2292	0.84164	0.62901	-2.5176	4.3572	4.1586	6.0819
3534.18	11.253	0.32938	6.2098	-2.6883	2.1371	5.0037	-5.0269	2.3384	1.9507	1.5444	0.80312	5.6379		3534.18	6.1456	-0.46662	0.91724	-0.51444	6.4769	4.2488	2.8469	-2.3469	-1.4876	0.38737	2.156	7.0912
3534.33	16.28	3.3492	5.2226	1.3295	3.14	6.035	-7.0262	4.3581	2.9451	-0.44677	2.821	5.6649		3534.33	2.1707	-1.4396	2.9382	0.49661	-2.5219	-0.73141	4.8523	0.67725	-1.4577	-0.58243	-1.8469	6.1005
3534.47	8.3062	3.3692	3.2355	0.34724	-2.8573	3.0662	-3.0253	3.3777	4.9395	1.562	6.8388	9.6919		3534.47	2.1961	-1.4128	4.9591	1.5075	-1.5207	7.2885	3.858	2.7013	-2.4277	5.4478	2.1502	4.1098
3534.62	7.3328	7.3895	5.2482	1.365	-3.8548	2.0973	1.9759	3.3971	3.934	-3.4292	3.8563	7.7189		3534.62	2.2219	-2.386	3.9802	3.5181	4.4803	3.3084	-0.13613	3.7254	-8.3977	2.478	6.1471	4.1189
3534.77	4.3596	2.4101	4.261	3.3828	-4.8525	6.1283	0.97725	5.4164	4.9286	-0.42047	5.8737	-2.2541		3534.77	-4.752	1.6406	11.001	2.5286	-0.51882	8.3285	6.87	5.7494	1.6322	0.50819	0.14382	6.1281
3534.91	7.3865	-1.5692	-0.72633	-1.5993	1.1497	7.1591	-1.0211	10.435	-2.0767	-2.4117	9.8909	-3.2271		3534.91	-0.72558	8.6671	8.0225	6.5389	-1.518	7.3487	7.8764	0.77335	1.6622	5.5384	6.1405	-0.86288
3535.06	3.4134	-8.5481	5.2863	0.41848	7.1516	2.1898	-3.0193	9.4545	-3.0818	3.597	9.908	2.7999		3535.06	0.30124	1.6935	3.0437	8.5489	-1.5174	6.369	1.883	-0.2027	-2.3079	6.5686	9.137	2.1461
3535.21	3.4405	-1.5268	7.2989	-3.5637	5.1534	2.2204	0.98286	1.4733	-1.0869	1.6057	4.9248	8.8269		3535.21	1.3284	1.7198	-0.9349	4.5588	2.4832	3.3894	3.8898	3.8212	1.7221	4.5988	6.1334	8.1551
3535.35	5.4676	0.49472	8.3115	1.4542	7.155	5.2509	-1.0148	-1.508	-1.0919	4.6145	0.94153	3.8539		3535.35	0.35599	5.7459	-0.91347	10.568	3.4836	-2.5902	10.897	-1.1549	-0.24803	3.629	1.1297	8.164
3535.5	5.4949	2.5166	2.324	-3.528	0.15639	2.2812	0.9879	4.5106	4.9033	2.6232	5.958	2.8809		3535.5	-3.6161	-3.2281	2.1081	10.578	6.4839	-2.5696	5.9042	1.869	0.78188	5.6592	0.12589	5.1728
3535.65	7.5222	4.5387	-0.66351	-3.5101	7.1576	1.3114	-0.00917	7.529	-0.10145	0.63198	10.974	-2.0921		3535.65	-1.5877	5.7978	2.1297	2.5872	10.484	0.45098	10.912	-0.10722	6.8118	2.6894	-0.87798	2.1816
3535.79	4.5496	1.5611	5.3489	-5.4922	3.1587	3.3414	4.994	0.54726	-2.106	-4.3593	12.991	0.93492		3535.79	2.441	5.8236	5.1514	3.5963	2.4841	2.4717	5.9196	5.9166	8.8416	3.7196	-4.8819	-1.8097
3535.94	2.5771	0.58373	4.3613	6.5257	-2.8404	1.3713	-0.00246	5.5654	0.88949	-0.35047	6.0065	5.9619		3535.94	4.4701	-0.1508	2.1732	9.6052	3.4841	0.49245	-1.0723	8.9403	-0.12854	0.74985	-1.8859	-4.801
3536.09	-0.39524	-0.39329	1.3737	3.5436	0.16028	1.4011	6.0013	10.583	0.88516	4.6583	-1.9777	6.9889		3536.09	3.4996	0.87471	4.1952	5.6138	-0.51613	-0.48672	5.9361	5.9641	2.9013	5.7801	-0.88999	-3.7924
3536.23	6.6325	-2.37	4.386	-4.4384	5.1608	-2.5692	4.0054	2.6012	3.881	5.6672	2.0379	10.016		3536.23	5.5295	5.9001	2.2172	0.62229	0.48357	-4.4658	7.9447	-0.01225	2.931	9.8103	-1.8941	4.2162
3536.38	4.6603	-1.3464	3.3982	1.5796	6.1612	1.4603	1.0098	2.6188	1.8769	1.676	-0.94663	8.0429		3536.38	4.5598	7.9253	3.2394	1.6305	1.4831	-2.4449	4.9536	4.0114	0.96079	1.8405	0.10177	7.2247
3536.52	-0.31181	2.6775	0.41044	5.5975	4.1614	-3.5103	4.0146	6.6364	-7.127	-1.3151	2.0686	7.07		3536.52	3.5905	3.9504	7.2616	0.63859	8.4826	3.5761	4.9628	3.035	3.9905	1.8707	2.0976	3.2331
3536.67	-3.2838	-0.29833	4.4226	1.6155	7.1614	1.5189	5.0196	4.6537	2.8693	1.6938	-0.91633	5.097		3536.67	4.6217	0.97543	2.284	5.6464	8.4819	-1.4028	5.9723	1.0586	2.0201	-0.09912	2.0934	-0.75846
3536.82	-3.2557	-3.2738	0.43476	-1.3664	3.1613	7.548	7.025	6.671	3.8657	0.70278	1.0985	6.124		3536.82	7.6532	-1.9997	7.3065	2.6541	3.4811	1.6183	5.982	-7.9178	4.0498	3.9311	3.0892	-0.75011
3536.96	-7.2275	-0.24892	0.44686	0.65162	-0.83898	5.5769	2.0307	8.688	-1.1377	1.7118	5.1132	-1.849		3536.96	6.6852	4.025	4.3292	4.6615	-0.51977	-1.3606	4.992	1.1058	8.0793	5.9613	0.08506	1.2582
3537.11	-3.1992	-2.2237	2.4589	2.6697	2.1606	-2.3943	-0.96321	8.7049	-2.141	0.72085	1.1277	2.178		3537.11	4.7177	2.0496	5.352	1.6687	1.4792	-3.3394	-0.99769	3.1293	1.1088	8.9915	3.0809	-1.7336
3537.26	-3.1708	6.8018	4.4709	-2.3122	4.16	-4.3656	-3.9568	7.7217	-1.1441	-1.27	6.142	-1.795		3537.26	6.7506	1.0741	4.3749	-4.3243	2.478	-5.3183	-0.98709	0.15275	-3.8617	3.0217	5.0768	-4.7254
3537.4	-2.1422	2.8277	-2.5171	-2.2941	2.1592	3.6629	-2.95	-2.2617	-2.147	3.7391	6.1562	4.232		3537.4	-3.2161	1.0984	-1.602	-1.3175	7.4768	4.703	4.0238	5.1762	5.1677	-5.9481	2.0727	-3.7172
3537.55	-0.11363	1.854	-1.5052	-2.276	-2.8417	2.6913	-0.94284	1.7547	-6.1497	2.7484	7.1701	7.259		3537.55	-0.1823	2.1226	-3.5788	-1.3109	7.4754	4.7242	2.035	0.19961	0.19698	4.0821	4.0686	2.2909
3537.7	3.9151	-1.1194	3.5067	-4.2578	-1.8428	1.7195	4.0647	4.771	0.8478	3.7577	3.1838	-0.71399		3537.7	3.852	2.1466	1.4446	2.6954	2.4739	7.7454	2.0465	-2.777	-4.7738	2.1123	4.0646	6.2989
3537.84	3.9439	-3.0924	-3.4814	-6.2396	4.156	2.7476	-4.9274	1.7871	3.8455	-2.233	-4.8027	-3.687		3537.84	1.8867	0.17056	0.46817	-1.2984	8.4722	4.7667	3.0583	0.24635	3.2554	4.1425	-1.9393	4.3069
3537.99	5.9729	0.93499	-0.46961	-2.2214	6.1546	3.7755	1.0809	-0.19688	-1.1567	0.77647	-0.78931	0.34002		3537.99	1.9219	4.1943	-2.5081	-1.2925	11.47	4.7879	2.0704	-3.7303	6.2845	-1.8273	-2.9432	2.3149
3538.14	10.002	-7.0373	-0.45783	-4.2031	6.1531	1.8032	0.08964	-2.1811	3.8414	1.786	0.22383	4.367		3538.14	6.9575	4.218	2.5158	1.7133	6.4686	4.8091	-1.9172	-6.707	11.314	-0.79705	-1.9469	-3.6772
3538.28	12.031	-9.0091	-0.4461	7.8152	2.1515	0.83085	-1.9012	-0.16542	2.8397	-1.2044	3.2368	-1.606		3538.28	-1.0063	6.2415	1.5398	-0.28125	2.4666	0.83034	-0.90446	-1.6838	-0.65753	0.23315	5.0494	-1.6693
3538.43	5.0603	-5.9806	-1.4344	0.83348	-0.85031	1.8583	5.1083	1.8501	1.8382	-0.19471	1.2495	-0.57896		3538.43	-8.9697	-2.7351	-0.43596	0.72404	2.4645	-1.1485	0.10859	-0.66055	1.3713	-1.7366	2.0459	2.3385
3538.58	5.0897	3.0484	-1.4227	2.8518	-4.8522	3.8856	2.1183	0.86539	0.8369	2.8151	-0.73793	6.448		3538.58	-7.9326	-1.7119	-3.4116	-3.2709	1.4622	-2.1273	2.122	-1.6373	4.4001	-4.7064	0.04248	3.3462
3538.72	4.1192	-0.92229	-1.4111	4.8702	-4.8543	-0.08726	7.1287	-3.1195	-4.1642	3.825	1.2744	5.475		3538.72	-5.8949	0.3112	0.61305	-5.2661	0.45986	-4.1061	3.1357	1.3858	0.42873	-0.67623	4.0392	9.354
3538.87	6.1487	1.1075	1.6005	-1.1114	2.1435	3.9397	4.1395	-4.1045	1.835	0.83495	3.2866	4.5021		3538.87	-4.8568	-3.6658	-1.3622	-5.2614	2.4574	-0.08502	3.1497	0.40896	2.4573	0.35398	-0.9639	3.3616
3539.02	0.17844	-2.8623	4.612	-0.09296	0.14113	0.96654	2.1508	-3.0896	-1.1656	-7.155	-0.70151	2.5291		3539.02	-0.81814	-1.643	-2.3372	-1.257	-1.5452	1.936	5.1641	3.4321	5.4857	3.3842	-4.9669	3.3693
3539.16	-1.7917	-0.8317	-3.3765	0.92551	3.1387	-1.0068	-4.8374	3.925	-3.1659	1.8552	-0.68977	3.5561		3539.16	2.221	-1.6204	5.688	4.7472	-3.548	-0.04294	0.17878	-1.5448	5.5141	0.41439	-0.96963	6.3768
3539.31	-1.7618	-1.8006	-2.365	-1.056	3.1361	1.0197	-0.82523	1.9395	-6.1661	1.8656	3.3218	-2.4169		3539.31	-3.7393	-4.5978	1.7134	7.7511	-2.5508	-2.022	1.1938	0.4782	2.5423	1.4446	-0.97222	5.3844
3539.46	0.26822	-6.7691	3.6464	0.96257	1.1333	-2.954	-2.8125	-0.04613	-1.1659	-4.124	1.3331	-1.3899		3539.46	-3.699	-1.5754	-5.261	6.7548	-6.5538	-1.0011	0.20921	1.5012	-2.4296	2.4748	2.0254	-2.6081
3539.6	2.2984	-1.7372	-1.3422	-1.0188	-2.8695	-1.9278	-1.7994	-2.032	-1.1655	1.8866	4.3442	2.6371		3539.6	-2.6583	-2.5532	0.76487	-0.24165	-1.5569	5.0197	-2.7751	2.5242	4.5983	6.505	5.0232	-3.6007
3539.75	2.3286	-0.70476	-5.3308	-2.0002	-4.8725	1.0982	3.2143	0.98202	-2.1648	0.89729	7.3551	0.66409		3539.75	-0.61697	-4.5311	-4.2091	-2.2384	-3.5601	5.0405	-9.759	2.5472	2.6262	3.5352	1.0213	-0.59327
3539.9	1.359	-5.6719	1.6805	1.0184	-2.8756	2.124	-3.7715	-4.0042	-1.1639	0.90813	3.3658	-5.3089		3539.9	-4.5751	-8.5092	-3.1828	-0.23531	-3.5635	-0.93886	-11.743	-3.4299	-3.3461	1.5654	-1.9804	-0.5859
3540.04	-4.6105	-3.6385	-1.3082	8.0371	-2.8788	-3.8503	-5.7568	-4.9905	-3.1627	0.91912	1.3763	-2.2819		3540.04	-3.5327	-1.4873	-6.1563	-0.23249	-4.5669	-2.9183	-0.72573	0.59298	-2.3186	0.59563	-2.9819	-1.5786
3540.19	-3.5798	1.3953	-3.297	-0.94413	2.1179	1.1752	0.25835	-2.977	-4.1612	3.9302	5.3865	-0.25489		3540.19	-0.48972	-4.4657	3.8705	-0.22989	-5.5705	0.10218	1.2914	-5.3842	-3.2911	-1.3742	-5.983	-1.5713
3540.34	-2.5491	1.4297	4.7142	-3.9254	-1.8855	-5.7995	-2.7259	-1.9637	0.84055	2.9415	3.3966	-0.22788		3540.34	-6.4462	-4.4442	1.8975	1.7725	-6.5742	3.1225	0.30896	-6.3613	-2.2639	3.656	-0.98394	1.4359
3540.48	0.48176	2.4645	5.7254	-2.9065	5.1109	0.22564	1.2903	2.0494	6.8426	1.953	2.4064	3.7991		3540.48	-12.402	-8.4228	1.9247	4.7746	3.422	3.1428	1.3269	-5.3385	-0.23675	2.6863	-0.98454	1.4431
3540.63	-3.4873	1.4998	6.7365	1.1123	-0.89273	2.2506	-2.6929	0.06236	1.845	-6.0354	1.4161	10.826		3540.63	-7.3574	-3.4016	1.9522	1.7765	2.418	-2.8371	-1.6549	-0.31574	-2.2098	-0.28354	-0.98484	1.4503
3540.78	-0.45615	3.5357	-3.2523	2.1312	1.1035	-5.7246	-1.6755	1.0751	0.84762	-0.02366	-0.57453	5.8531		3540.78	-2.3121	-4.3805	6.98	-0.22182	-3.5861	-5.8171	-5.6362	-0.29299	-0.18302	2.7467	0.01519	-1.5426
3540.92	-3.4249	3.572	-2.2413	1.1502	5.0997	-1.7	0.34244	1.0877	0.85059	-2.0117	-4.5653	-0.11986		3540.92	-0.26618	-7.3596	3.008	2.7796	-3.5903	-5.7972	-8.6172	-0.27028	1.8436	0.77687	0.01556	0.46449
3541.07	-1.3936	-6.3911	0.76977	-1.8308	1.0957	0.32447	6.3609	-1.8998	-6.1461	-3.9996	-6.5564	-8.0928		3541.07	-9.2197	-2.3388	3.0364	3.7808	-2.5946	-5.7775	-5.5978	-3.2476	1.87	-8.1929	2.0163	4.4715
3541.22	-1.3621	4.6463	4.7808	6.1882	-1.9084	5.3487	-0.61997	-5.8876	-4.1425	-2.9873	-3.5476	-0.06584		3541.22	-4.1726	-2.3182	2.0649	1.7818	-5.599	-3.7579	0.42197	-5.2249	-1.1037	-4.1627	-1.9826	2.4785
3541.36	-1.3305	5.6843	-0.20826	4.2073	1.0875	-3.6272	-1.6003	-2.8755	-4.1386	-4.9748	-6.5391	1.9612		3541.36	1.8751	3.7023	1.0938	-3.2175	-1.6036	-0.73851	-5.5579	-2.2023	-2.0776	1.8675	3.0188	1.4855
3541.51	-1.2988	5.7228	-1.1973	-2.7736	-0.91674	-1.6033	-0.58001	-3.8636	-1.1343	2.0379	-3.5308	0.98817		3541.51	-2.0766	3.7226	-5.877	-3.217	-0.60828	0.28072	-4.5373	-2.1797	-2.0518	4.8977	2.0207	-2.5076
3541.66	2.7331	8.7619	-1.1864	-3.7544	-0.92107	-0.57957	3.4409	1.1481	5.8703	0.05078	-0.52272	-0.98482		3541.66	-2.0276	7.7427	-6.8476	1.7833	-0.61309	-7.7002	4.4837	-7.1571	3.9739	2.9279	3.023	-5.5007
3541.8	5.765	1.8016	-1.1755	-4.7352	-0.92549	-2.556	5.4624	0.1596	5.8752	2.0639	-2.5149	-2.9578		3541.8	-4.978	7.7627	0.18217	-1.2167	0.38198	-2.6813	2.505	-6.1346	-5.0006	6.9581	1.0257	2.5062
3541.95	4.7971	-1.1582	-2.1647	-2.7159	0.07001	-1.5327	1.4845	0.17094	0.88048	-1.9228	-3.5072	-3.9308		3541.95	-8.9278	5.7826	-4.7878	-3.2169	3.3769	-1.6627	-2.4732	-0.1121	-3.9754	7.9883	2.0289	1.513
3542.1	4.8294	5.8826	-4.1539	0.30346	3.0654	-5.5095	3.5073	4.1821	3.8861	3.0907	-0.49984	-5.9038		3542.1	-4.8769	5.8023	-3.7574	-4.2174	4.3718	-3.6442	1.549	3.9104	-3.9503	1.0185	3.0325	-2.4802
3542.24	1.8617	9.924	-3.1431	0.32284	2.0608	-5.4866	4.5307	-4.8069	-0.10787	2.1045	0.50733	-2.8768		3542.24	-2.8254	0.82183	0.27331	0.78187	0.36645	-4.6259	3.5715	6.9328	1.0745	0.04873	4.0365	0.5265
3542.39	-4.1058	3.966	-0.13238	-2.6577	-3.944	-3.4638	-6.4452	1.2039	-2.1015	0.11844	-4.4857	-4.8498		3542.39	-2.7732	-3.1588	4.3043	6.7809	4.361	1.3921	3.5945	0.95525	3.099	7.0789	1.0411	-1.4668
3542.54	-1.0732	5.0086	-9.1217	-1.6382	-3.9488	-2.4412	-0.42039	2.2144	-4.0947	0.13265	-0.47903	-3.8228		3542.54	-0.72035	2.8604	4.3357	-2.2203	1.3555	-0.59008	-5.3821	-2.0224	1.1234	3.1091	-1.9538	-0.46012
3542.68	2.9596	4.0518	-2.111	-1.6187	-0.95364	-0.4188	-0.39495	-1.7751	-1.0876	-4.8529	-6.4726	0.20422		3542.68	-1.6668	-0.12049	-2.6326	-4.2217	-2.6502	0.42749	-1.3582	-2	11.148	4.1394	1.0518	1.5465
3542.83	2.9925	2.0956	-5.1003	2.4009	2.0414	-1.3966	-0.36882	3.2351	-1.0801	-0.83819	-4.4663	2.2312		3542.83	-1.6126	-3.1016	-4.6006	-0.22341	-4.656	3.4448	4.666	3.0223	8.1714	8.1696	2.058	-2.4469
3542.98	4.0255	0.14009	2.9103	-0.57945	1.0364	-2.3746	-3.342	1.2451	-0.0722	-2.8232	2.5397	-6.7418		3542.98	-2.5577	-2.0828	-1.5682	-4.2253	-3.6619	-6.5381	6.6907	1.0446	8.195	2.1998	-0.93533	2.5597
3543.12	3.0587	4.1852	-3.0791	-0.55975	5.0313	4.6472	2.6856	-2.745	2.9361	1.192	1.5455	-2.7148		3543.12	4.4979	-1.0642	3.4645	-2.2275	-1.6679	-7.5213	5.7158	-2.9331	2.2183	-4.77	-3.9281	0.56626
3543.27	3.092	7.231	0.93142	-0.53999	-2.9738	3.6688	-1.2862	-0.73539	-0.05518	7.2075	3.551	2.3122		3543.27	2.5542	-0.0458	3.4976	2.77	-1.6741	-0.50482	4.7413	1.0891	0.24138	-2.7398	-5.9202	-1.4272
3543.42	6.1254	-3.7226	-5.0581	-1.5202	-0.97898	0.69023	-6.2572	-4.7259	-0.04605	3.2232	6.5563	3.3393		3543.42	-4.3888	-1.0275	-1.4689	-0.23264	-2.6804	-5.4886	-0.23272	5.1114	1.2642	1.2904	-2.9117	-6.4207
3543.56	-6.841	-0.67551	-6.0476	0.49971	3.0158	2.7114	-1.2274	-7.7167	-0.03651	5.2392	6.5613	-0.63374		3543.56	-2.3311	6.9906	-1.4351	3.7644	1.3132	-3.4727	-2.2063	1.1335	-0.7133	1.3206	-3.9026	-1.4143
3543.71	-2.8073	5.3723	-2.0371	-2.4804	4.0105	4.7324	2.8031	-5.7076	-2.0265	-3.7444	1.5662	1.3933		3543.71	2.7274	2.0085	-2.4008	-2.2388	1.3067	-10.457	-1.1795	-1.8443	-1.6911	3.3508	0.10714	1.5921
3543.86	1.2265	5.4207	-2.0267	5.5396	3.0052	-2.2468	-0.16568	-3.6987	-4.0161	2.2722	2.5707	-0.57973		3543.86	1.7865	0.0263	-8.3662	-6.2422	0.30006	-1.4417	-3.1522	-2.8222	-2.6691	4.381	1.1175	1.5985
3544	-0.73952	1.4699	-0.01624	-2.4403	-0.0002079	2.7738	-6.1336	1.31	-3.0053	2.2891	4.5751	-1.5527		3544	-1.1535	0.04391	-6.3312	-8.2459	1.2933	1.5732	-5.1244	0.19993	0.3525	3.4112	4.1286	-2.3951
3544.15	-0.70539	-1.4803	5.9941	-2.4202	2.9944	-5.2058	-3.1008	4.3184	-1.994	-3.6937	0.57914	-2.5257		3544.15	-0.09288	0.06137	0.7042	-7.2498	0.28639	1.5879	-7.0962	1.222	-1.6262	7.4414	5.1404	-0.38878
3544.3	-1.6711	-2.4297	6.0045	-1.4	-3.0111	-6.1856	-4.0672	1.3267	-0.98229	-4.6762	-0.41703	-1.4987		3544.3	0.96854	-4.9213	-1.26	-0.25404	2.2794	-1.3978	-4.0676	-2.756	-2.6052	6.4716	-4.8471	-4.3825
3544.44	-4.6367	5.6216	-1.9852	-0.37975	0.98343	1.8344	-0.0328	-5.6652	-5.9701	-2.6584	-2.4134	2.5283		3544.44	1.0307	-5.9042	5.7763	-2.2585	3.2722	-1.3839	-4.0385	-3.7339	-5.5845	1.5018	-1.8339	-4.3762
3544.59	3.3978	12.674	-2.9749	-1.3594	2.9779	1.8542	-6.9976	-0.6573	-5.9574	1.3598	-0.4101	-4.4447		3544.59	-1.9063	1.1127	-3.1871	-2.2632	1.265	1.6297	1.9911	2.288	-5.5641	2.532	3.1801	-4.3699
3544.74	1.4325	-1.2737	4.0354	0.66092	0.97236	-3.1263	-5.9615	-0.64962	-3.9443	-3.6218	-0.40701	-1.4177		3544.74	-3.8426	6.1295	-5.15	1.7318	2.2576	3.6428	0.02111	4.31	3.4559	4.5622	0.19489	-3.3637
3544.88	-0.53263	-5.2202	-1.9544	0.68136	4.9668	-0.10696	-1.9246	2.3579	-3.9307	-0.60294	6.5958	2.6093		3544.88	-6.7781	7.1461	0.88753	-5.2734	-1.7499	3.6556	0.0516	5.3319	2.4755	-0.40755	-0.78956	2.6425
3545.03	3.5024	-4.1659	-1.9442	4.7019	10.961	-0.08783	-3.8868	5.3651	-2.9166	0.41622	-0.40158	2.6363		3545.03	-6.7129	7.1626	2.9255	-4.2789	1.2424	5.668	-3.9174	6.3538	5.4949	0.62266	-2.7732	5.6487
3545.18	-2.4625	-2.1109	2.066	1.7224	5.9556	-1.0689	-7.8482	3.3722	-3.902	0.43573	4.6008	-5.3367		3545.18	-3.6468	8.1788	-1.0361	-11.285	7.2347	4.6799	-6.886	1.3757	5.5138	-2.3471	-5.756	0.6548
3545.32	-8.4272	-2.0551	-1.9238	3.7431	1.95	-0.05024	-2.8087	2.3791	-2.8869	-0.5444	-0.39716	-0.30967		3545.32	-1.5799	6.1949	-5.9972	3.7093	4.2268	-2.3085	-2.8541	2.3975	-0.4676	-2.3169	-3.738	-4.3391
3545.47	-4.3918	0.00155	-5.9137	-2.2362	4.9443	-0.03177	-4.7683	1.3858	-4.8714	7.4758	-1.3953	0.71734		3545.47	-1.5122	10.211	-5.9579	-2.297	-1.7812	-2.2974	-6.8217	-3.5807	1.5506	2.7133	-0.71907	3.667
3545.62	-1.3562	1.0589	-4.9036	-6.2155	1.9387	-3.0135	2.273	2.3922	-3.8553	1.4964	-3.3938	1.7443		3545.62	-1.4437	12.227	-2.9181	4.6965	-3.7893	-4.2868	0.2112	2.4411	-1.4316	-0.25651	-4.6993	4.6731
3545.76	1.6795	0.11714	1.1065	2.8054	5.933	-1.9955	1.3151	5.3985	-7.8386	2.5174	-3.3925	-6.2286		3545.76	-3.3743	6.2422	-1.8778	3.6896	-0.79759	-4.2766	1.2446	0.46289	1.5859	-2.2263	0.32144	0.67916
3545.91	0.71539	6.1762	3.1166	-1.1737	0.92736	0.02231	-0.64175	-4.5955	-3.8215	-1.4612	-4.3914	-4.2016		3545.91	0.69585	2.2576	-1.837	5.6826	-0.80596	-1.2669	1.2784	-2.5154	-0.3971	-6.1961	5.3431	-0.31481
3546.06	7.7514	8.236	1.1266	7.8473	3.9217	1.0399	-1.5977	-5.5896	0.19619	-3.4395	0.60938	-0.17463		3546.06	-4.2331	2.2729	-1.7957	2.6752	-1.8145	-3.2577	-0.68725	-5.4937	0.61953	-1.1659	-1.6343	2.6912
3546.2	-2.2124	-2.7033	6.1366	10.868	2.9161	-3.9428	0.44728	-2.584	0.21442	-0.41732	0.6099	2.8524		3546.2	-4.1613	4.288	-3.754	8.6676	2.1769	-4.249	-4.6524	-1.472	-1.3643	3.8643	1.3892	2.6972
3546.35	-1.1761	-1.6418	0.14663	2.8895	8.9104	-0.92563	2.4932	-2.5786	-5.7668	-0.39476	-4.3898	3.8794		3546.35	0.91146	3.3028	-3.7117	8.6597	0.16818	0.75925	-0.61707	0.54964	-1.3485	-3.1055	4.4138	-4.2968
3546.5	0.86044	-0.57943	1.1566	0.91065	3.9048	4.0913	-3.4599	2.4266	-0.74748	-2.3718	-3.3898	-0.09361		3546.5	-2.0149	-5.6824	3.3311	10.652	-2.8407	1.7669	-2.5812	7.5713	5.6669	-3.0753	-3.5607	-3.2909
3546.64	3.8971	-5.5162	-0.83346	1.9319	3.8992	2.1079	2.588	-0.56842	0.27241	1.6516	-3.3901	-0.06661		3546.64	2.0595	-2.6679	1.3744	5.6431	-6.8497	-0.22592	-0.5449	-1.4072	1.6818	-6.0451	-2.5341	1.715
3546.79	-2.0661	-1.4521	2.1765	-0.04673	8.8936	0.12437	7.6369	3.4364	1.2929	3.6754	-0.39063	0.9604		3546.79	3.1349	6.3465	-7.5817	-1.3656	-4.8588	-1.2193	0.49194	-0.38559	-2.3038	-5.0149	-5.5064	7.721
3546.94	1.9709	5.6129	4.1864	0.97469	6.888	-4.8594	-0.31319	1.4409	-2.6861	2.6997	-10.391	-4.0126		3546.94	1.2111	4.3606	-6.5373	-4.3746	-0.86803	-3.2133	-2.4707	0.63595	-3.2898	0.01535	-3.4777	2.7268
3547.08	0.00798	3.6788	2.1962	-2.0038	7.8825	-5.8435	2.7377	-3.5547	-0.66447	6.7244	-5.3925	-1.9856		3547.08	-4.7118	0.37464	-3.4924	4.6162	3.1226	-2.2078	-2.4328	0.65746	5.7237	4.0456	-0.44782	2.7327
3547.23	-1.9547	8.7456	-3.7939	6.0178	0.87696	-2.8277	-2.2103	-2.5506	-0.64226	-5.2505	-1.3938	-3.9586		3547.23	-0.63373	2.3885	-4.4469	-2.3933	-0.88687	2.797	1.6055	-4.3211	1.7368	4.0758	-1.4169	2.7386
3547.38	-2.9173	-0.18664	-0.78409	3.0394	5.8715	3.1878	-8.1574	4.4533	-1.6194	-2.2248	-1.3955	-1.9316		3547.38	3.4452	-2.5979	-0.40088	-4.4031	-0.89648	0.80129	-1.3556	0.70039	-2.2507	4.106	-5.3847	3.7444
3547.52	1.1203	-1.118	-1.7743	0.06114	6.866	0.20301	-9.1033	3.457	0.40398	2.8012	-1.3974	-1.9046		3547.52	1.5251	-7.5844	-1.3543	-5.4132	-3.9062	4.8049	-3.3161	-4.2782	-7.2386	-0.86383	-1.3515	-3.2498
3547.67	4.1581	2.9516	-0.7645	2.0829	4.8606	1.218	-2.0482	-4.5395	-3.572	5.8278	0.60048	-0.87756		3547.67	2.6059	-4.5712	-7.3071	-2.4236	-6.9161	-6.1921	1.7238	-0.25679	-1.227	-1.8336	1.683	-6.2439
3547.82	0.19601	-1.9779	-2.7547	6.1048	4.8553	2.2328	-2.992	-3.5363	-3.5473	8.8548	-0.40195	0.14944		3547.82	-2.3124	-3.5581	-2.2593	-8.4342	-0.92604	-5.1897	-0.23572	2.7646	-3.216	0.19659	-9.2813	-6.2381
3547.96	4.2341	-5.9064	-1.745	2.1268	-4.15	3.2473	0.06525	-0.53328	-0.52204	5.8823	-4.4047	2.1764		3547.96	-2.2297	-0.54517	-1.2109	-4.4451	-2.9361	-6.188	-2.1947	-1.2141	-1.2055	-4.7732	-5.2444	-2.2324
3548.11	1.2724	-0.83389	-2.7353	-1.8512	-3.1553	5.2616	-0.87636	-2.5305	-2.4961	1.9104	-7.4077	2.2035		3548.11	1.8539	0.46755	0.83808	-4.4563	-3.9464	-1.1869	0.84681	0.80724	0.80453	3.257	-7.2062	2.7734
3548.26	0.31078	-7.7604	-1.7256	-1.829	-0.1605	-0.72436	2.1832	-4.5279	2.5305	2.9389	-2.4109	-0.76954		3548.26	-1.0615	0.48009	-1.1123	-6.4678	1.0433	-0.18659	-4.1111	6.8285	-3.186	-0.71279	-6.1667	-2.2209
3548.4	-0.65063	-4.686	-3.7159	2.1932	2.8344	-2.7106	2.2438	5.4745	4.5577	4.9679	3.5855	5.2575		3548.4	2.0241	-1.5076	5.9379	-4.4796	1.0328	1.8131	-4.0685	1.8498	-4.1771	-0.68259	-5.126	-0.21511
3548.55	-4.6119	-8.6106	-4.7062	1.2155	3.8293	9.303	2.3056	1.4766	-0.41443	5.9975	-0.41833	-0.71553		3548.55	2.1107	-5.4954	8.9887	2.5084	-0.97777	-2.188	-1.0254	-1.129	-7.1688	4.3476	-0.08386	4.7906
3548.7	-0.57294	-0.53411	-0.69656	3.2378	-3.1757	8.3163	4.3685	7.4785	-2.3859	4.0276	-1.4225	-1.6885		3548.7	-0.80182	-0.48341	2.0402	-0.50398	0.01151	-2.1898	-0.98169	1.8922	-3.161	3.3778	-4.0404	0.79633
3548.84	-0.53384	-2.4566	-5.6869	3.2603	-7.1807	6.3293	4.4327	3.4802	1.6434	2.0582	4.5731	-5.6615		3548.84	4.2867	3.5284	2.0923	-3.5166	0.00066874	5.8076	-1.9375	2.9134	-4.1538	1.408	-2.9955	-3.198
3548.99	3.5054	-2.3781	-1.6773	2.2828	-3.1855	1.3421	1.498	2.4816	3.6733	3.0894	4.5684	-1.6345		3548.99	0.37624	3.54	1.1451	-4.5295	-0.0103	-1.1957	3.1073	0.93458	1.8527	-1.5618	-8.9493	-4.1923
3549.13	4.5449	-3.2985	-0.66774	-2.6945	-3.1903	-5.6454	2.5645	-1.5172	-2.2961	6.1211	2.5635	-3.6075		3549.13	3.4668	0.55139	-0.80149	-4.5427	-0.02138	-0.19975	-1.8474	-4.0443	-4.1413	-7.5316	-3.9016	-0.18658
3549.28	-2.4155	-7.2179	0.34184	-4.6718	-6.195	1.3669	0.6322	-0.51621	-0.26481	0.15337	-1.4418	-5.5805		3549.28	5.5583	-2.4374	10.253	-0.55621	1.9674	-3.2046	0.19853	1.9768	-0.13589	-0.50135	-3.8525	-4.1809
3549.43	-5.3757	-1.1362	0.3514	-4.649	-1.1996	-1.6211	4.7011	-4.5155	-0.23279	-8.8138	-2.4474	3.4465		3549.43	0.65094	3.5736	9.3074	-3.57	-1.0439	2.7897	-1.755	6.9979	-2.1311	0.52886	2.1982	-5.1752
3549.57	-3.3358	-0.05346	3.3609	-2.6262	-0.20416	-3.6094	2.7713	-6.5149	-2.2001	-2.7803	0.54679	4.4735		3549.57	7.7446	-2.4155	-3.6372	-4.5841	-1.0554	-1.2168	0.29196	2.0189	-10.127	1.5591	1.2503	-0.16958
3549.72	-5.2957	6.0304	10.37	-0.60319	-5.2086	0.40212	3.8428	-9.5147	2.8334	-2.7463	3.5406	2.5005		3549.72	1.8392	3.5951	-2.581	-2.5984	3.933	-2.2242	7.3395	-2.96	-2.1235	-0.41073	6.304	-2.1639
3549.87	0.74465	3.1154	0.37996	-4.5801	-5.2129	0.41335	-4.0845	-4.5146	2.8676	-0.71168	-5.4658	-1.4725		3549.87	-2.065	-5.3944	0.47588	-2.6131	-7.0787	8.7676	1.3876	0.06095	2.8793	-1.3805	4.3592	-3.1583
3550.01	1.7851	0.20145	1.3895	1.443	-1.2171	-1.5757	-3.0105	-6.5148	0.90253	-0.67645	-6.4725	-4.4455		3550.01	3.0318	-1.3842	2.5335	-2.6281	-4.0905	2.7585	-6.5637	-0.91808	-1.1186	2.6497	1.416	-2.1526
3550.16	0.82581	6.2887	-4.6011	-0.53376	-1.2213	0.43501	-2.9352	-1.5152	0.93821	0.35939	-2.4795	0.58154		3550.16	2.1296	-1.3741	0.59176	2.3567	-1.1024	5.7486	3.4856	0.10287	-3.1171	-0.32011	0.47445	2.853
3550.31	-8.1334	-1.623	2.4084	-1.5104	-2.2253	-0.55456	-1.8586	-0.51588	2.9746	1.3959	0.51312	-1.3915		3550.31	4.2286	-4.3642	-1.3492	2.3411	-1.1145	4.7377	4.5354	6.1238	0.88371	-0.2899	3.5345	-8.1414
3550.45	-3.0923	-1.5335	5.4178	0.51298	-8.2291	1.4556	-1.7806	1.4832	-0.98815	-6.567	0.5055	-3.3644		3550.45	-1.6714	1.6454	-3.2894	-3.6747	-5.1267	-0.27411	-2.4142	-0.85532	-3.1162	0.74031	0.59625	0.86424
3550.6	2.9489	-0.44282	-7.5727	0.53648	-3.2329	3.4655	3.2986	-0.51792	3.0498	-3.5293	5.4976	2.6626		3550.6	3.4298	3.6549	-5.2289	-1.6909	-8.139	1.7132	-4.3632	5.1655	-9.1168	2.7705	-6.3403	1.8699
3550.75	-1.0097	2.649	-9.5633	-2.4399	-6.2366	3.4751	5.3793	0.48069	2.0886	-1.4909	2.4893	-1.3104		3550.75	0.532	-3.3358	-6.1676	2.2927	-8.1515	-0.30053	-1.3117	-2.8136	-9.1181	-0.19928	-0.27517	-9.1245
3550.89	0.03183	5.742	-6.5539	1.5838	-3.2401	3.4844	-3.5387	-4.5209	4.1281	-2.4519	-2.5192	-4.2834		3550.89	-0.36464	-3.3267	-2.1056	2.2759	0.83594	-3.3152	2.7405	-4.7928	-0.1202	3.8309	0.79173	-7.1189
3551.04	-1.9264	-0.16373	-5.5445	3.6075	1.7565	-2.5065	-2.4553	-0.5228	1.1685	-1.4122	-5.528	0.74358		3551.04	-0.26016	-6.3179	2.9573	-0.74111	4.8233	-5.3308	4.7932	-3.772	-1.123	-5.1389	-3.1396	-5.1133
3551.19	-2.8845	-4.0683	-6.5352	2.6314	2.7533	0.50231	-3.3705	0.47509	1.2097	-2.3718	-5.5372	5.7706		3551.19	1.8455	-3.3092	6.0209	7.2415	2.8104	-2.3475	0.84649	-1.7512	4.8734	1.8913	-2.0691	0.89231
3551.33	-4.8424	2.0284	-0.5258	-0.34463	-1.2498	0.51083	0.71568	-4.5273	0.25163	1.6693	-1.5466	-4.2024		3551.33	-1.0478	0.69929	1.0853	-1.7761	-1.2025	3.6348	-7.0996	-1.7305	-1.1309	0.92155	4.0032	-2.1021
3551.48	0.19995	-2.8737	-1.5164	-3.3206	-2.2527	-1.4809	-1.1967	-0.52987	3.2944	-3.2889	-0.55638	-0.1754		3551.48	-8.9399	-7.2924	-5.8495	1.2059	-2.2156	3.6161	1.9549	-6.7098	-3.136	0.95175	2.0774	-2.0965
3551.63	-3.7576	-6.7746	-1.5071	1.7036	1.7445	-3.473	-3.1076	2.4673	-2.6619	-1.2464	0.43355	1.8516		3551.63	5.1692	-9.2844	-0.78346	-3.8124	-5.2287	2.5963	-1.9901	-0.68911	-2.1419	6.982	1.1534	-4.0909
3551.77	-0.71487	1.3258	-2.4978	1.7278	-0.25819	-4.4653	-1.0171	-4.5358	-3.6175	-7.2032	0.42317	6.8786		3551.77	1.2795	-4.2765	-2.7166	-3.8309	-3.2421	0.5754	-7.9344	-3.6684	-1.1486	1.0122	0.23143	-4.0853
3551.92	0.32801	-2.5725	-1.4885	2.7522	-3.2607	-2.4579	0.07496	-1.5392	-1.5721	-3.1593	-3.5875	2.9056		3551.92	3.3909	2.7312	-4.6489	4.1502	-0.25548	2.5534	-1.8782	-3.6478	-0.15611	-0.95763	0.31137	-8.0796
3552.07	-3.6289	-2.4695	0.52083	-7.2234	-2.263	-3.4508	-2.8315	1.4572	-1.5259	-3.1147	2.4015	0.93263		3552.07	-1.4965	-8.2614	-3.5804	1.131	-3.269	0.53034	0.17871	1.3728	-0.16445	-3.9274	2.3933	-8.074
3552.21	0.41433	-2.3653	2.5301	-4.1989	-0.26515	-4.444	-4.7365	2.4534	0.52112	-2.0693	0.39015	-3.0404		3552.21	-6.3827	-0.25413	0.48904	-7.8885	-3.2827	-0.49389	-3.7638	-3.6066	-0.17362	0.10279	1.4772	-3.0684
3552.36	2.4578	1.7403	1.5394	-0.17425	3.7329	-2.4375	-0.63998	1.4493	4.5691	-1.0231	2.3785	-3.0134		3552.36	-4.2677	2.7529	0.5593	3.0916	-7.2965	-5.5193	-1.7058	-6.586	-1.1837	3.133	1.5632	-1.0628
3552.51	-2.4986	-7.1528	-1.4513	-8.1495	-0.26893	-2.4313	-2.5419	1.4449	7.6179	-1.9762	5.3666	-1.9864		3552.51	-3.1514	3.7598	-1.3696	3.0715	-4.3104	-0.54582	-5.6471	-6.5655	0.80545	5.1632	-0.3488	1.9428
3552.65	-7.4547	-6.0446	-2.4421	-9.1247	-2.2705	2.5747	0.55773	5.4403	3.6676	1.0714	1.3543	4.0407		3552.65	1.9661	-0.23361	0.70246	4.0511	-2.3245	3.4264	-1.5878	2.455	6.7937	2.1934	-3.2587	0.94846
3552.8	-2.4107	4.065	5.5672	-4.0998	-6.272	2.5803	-3.3411	0.43545	-5.2818	-2.8801	3.3417	6.0677		3552.8	1.0848	-8.2272	8.7754	-3.9697	-0.33866	3.3975	-4.528	4.4755	4.781	5.2236	-3.1664	1.9541
3552.95	2.6335	5.176	0.57643	-6.0748	-6.2732	-2.4143	-6.2383	-1.5697	-1.2302	-0.83084	1.3288	2.0947		3552.95	2.2047	-3.221	8.8492	-1.9908	5.647	2.3673	1.5325	-0.50405	-0.23254	1.2538	2.928	-3.0403
3553.09	0.67795	4.2883	-3.4143	3.9503	-3.2742	-4.4093	-5.1339	0.42495	-1.1778	-1.7808	2.3155	-2.8783		3553.09	2.3259	0.78503	0.92393	-0.01217	0.63263	9.3358	4.5936	5.5164	-2.247	-0.71597	-0.97537	4.9654
3553.24	0.72258	-0.59798	5.5949	3.9756	-3.2751	-3.4045	-2.0279	-6.5807	-0.12439	0.27008	4.3019	1.1487		3553.24	0.44838	4.7908	-1.0004	1.9661	6.6181	1.3031	4.6554	-1.4632	1.7376	0.31423	5.1235	4.971
3553.39	-6.2326	-1.4829	0.60411	4.0009	0.72429	0.59995	1.0797	-3.5866	0.92994	1.3218	-0.71195	4.1757		3553.39	-1.4279	-2.2036	-6.9238	4.9441	3.6034	-5.7309	1.7177	-5.4428	-0.27877	-3.6556	3.2246	2.9767
3553.53	1.8124	-1.3663	-2.3867	5.0263	-3.2761	1.6041	1.189	5.4073	4.9852	-2.6257	-3.7262	2.2027		3553.53	0.69714	-3.1982	0.15374	-2.0783	4.5886	-3.7662	-0.21936	-4.4224	4.7039	-1.6254	2.3279	-1.0176
3553.68	0.85766	-0.24835	0.62252	5.0518	-5.2763	2.608	1.3	3.4008	2.0415	4.4276	-0.74072	2.2297		3553.68	-0.17654	0.80692	3.2322	1.899	1.5737	-3.8029	-0.15579	1.5979	1.6857	0.40485	7.4336	4.988
3553.83	-3.0969	-2.1289	7.6317	0.07741	-0.27631	-3.3885	3.4126	-3.6059	8.0987	0.48186	-1.7556	3.2567		3553.83	-0.04892	1.8119	2.3117	1.876	0.55869	0.15912	1.9084	-2.3818	-0.3336	-0.56494	4.5417	-3.0063
3553.97	-2.0513	-2.0081	-0.3591	1.1031	-0.27606	-1.3853	7.5269	-1.6128	3.1569	1.5369	0.22919	4.2837		3553.97	-0.91998	-0.18341	3.3922	0.85273	5.5435	1.1197	0.97322	-2.3615	-2.3538	-1.5347	-0.34786	-4.0006
3554.12	2.9946	-1.8857	-1.3499	-0.87106	0.72442	-1.3823	2.643	-2.62	-0.78397	-0.40711	-4.7864	5.3107		3554.12	-0.78973	-1.1789	0.47359	-1.1709	6.5283	2.0789	2.0387	-5.3412	-0.3751	2.4955	-1.235	1.0051
3554.27	-3.9594	-4.7619	3.6593	7.1549	-5.2749	-6.3797	7.7608	-0.62749	-2.7238	3.6497	-2.8022	1.3377		3554.27	0.34186	-2.1746	-0.44397	-6.1949	-0.48714	3.0368	4.1047	-2.321	2.6026	6.5257	2.8803	0.01087
3554.41	-3.9132	4.3634	0.66844	-0.81912	0.7261	7.6226	5.8803	-1.6352	1.3374	4.7074	-0.81846	1.3647		3554.41	3.4748	2.8295	4.6395	-4.2192	1.4973	-0.00688	12.171	6.6992	8.5793	8.5559	2.9981	-1.9834
3554.56	-3.8667	4.4903	0.6776	-1.793	4.7273	-0.3754	6.0016	-1.6432	0.39958	-1.2339	2.165	1.3917		3554.56	5.6091	3.8333	5.7239	2.7562	0.48168	-0.05198	12.239	8.7194	4.5549	5.5861	0.11841	0.02235
3554.71	-0.82003	4.6186	2.6868	-3.7668	3.7288	-2.3737	5.1247	5.3485	-0.5372	-1.1744	2.1481	1.4187		3554.71	6.7447	-4.163	0.80944	1.7312	-4.5341	-1.0986	3.3067	5.7396	1.5295	4.6163	2.2413	0.02812
3554.85	1.2268	6.7485	2.6959	6.2596	6.7305	-3.3723	6.2496	4.3399	-2.4729	-7.1139	1.1309	1.4457		3554.85	3.8817	-5.1596	2.896	3.7059	-1.55	-2.1466	7.3753	4.7598	-0.49704	5.6465	-0.63328	-4.9661
3555	7.2739	-3.12	-0.29492	4.286	4.7324	-4.3713	8.3763	0.33109	2.5924	-2.0525	-0.88671	0.47275		3555	7.0201	1.8436	7.9836	-6.3197	-6.566	-0.19625	6.4445	-1.2201	-5.5247	5.6767	-0.50521	-3.9603
