# Supplementary material for: Piezo-catalysis for nondestructive tooth whitening
Source: Nat Commun. 2020 Mar 12;11:1328. doi: 10.1038/s41467-020-15015-3 (PMC7067860; doi:10.1038/s41467-020-15015-3)
Supplement: Supplementary file 4 — Source Data [file 41467_2020_15015_MOESM4_ESM.zip › Figure 6/Figure 6d.xlsx]

## Sheet: Sheet1
Day 1
	O.D. at 490 nm				Mean	Standard Deviation
Control	0.3053	0.3117	0.3078	0.3141	0.30973	0.00393
BTO	0.2859	0.3001	0.2763	0.2789	0.2853	0.01067
H2O2	0.0606	0.06	0.0603	0.061	0.06048	0.0004272
Day 2
	O.D. at 490 nm				Mean	Standard Deviation
Control	0.3267	0.3398	0.3437	0.3521	0.34058	0.01058
BTO	0.3099	0.2907	0.3095	0.3229	0.30825	0.01325
H2O2	0.0597	0.0594	0.0616	0.0602	0.06023	0.000974252
Day 3
	O.D. at 490 nm				Mean	Standard Deviation
Control	0.3655	0.3579	0.3735	0.3867	0.3709	0.01231
BTO	0.3723	0.3676	0.3696	0.3593	0.3672	0.00561
H2O2	0.0549	0.0604	0.0584	0.0591	0.0582	0.00235
