# Supplementary material for: Piezo-catalysis for nondestructive tooth whitening
Source: Nat Commun. 2020 Mar 12;11:1328. doi: 10.1038/s41467-020-15015-3 (PMC7067860; doi:10.1038/s41467-020-15015-3)
Supplement: Supplementary file 4 — Source Data [file 41467_2020_15015_MOESM4_ESM.zip › Figure4/Figure 4b-e.xlsx]

## Sheet: Sheet1
Vibration									BTO+Vibration
time (h)	L					Mean	Standard Deviation		time (h)	L					Mean	Standard Deviation
0	32.8	33.3	33	35.8	35.3	34.04	1.40107		0	32.6	31.5	35.7	29.7	31.2	32.14	2.24343
1	50.6	45.4	50.7	53.2	48.4	49.66	2.92541		1	75.1	78.3	72.4	69.3	72.3	73.48	3.38703
3	50.2	52.4	51.1	50.3	53.4	51.48	1.38816		3	80.8	78.7	83.8	80.4	80.9	80.92	1.83766
10	56.4	56.6	55.1	52.2	53.9	54.84	1.83385		10	83.2	92	82.9	91.3	91.6	88.2	4.70903
time (h)	a					Mean	Standard Deviation		time (h)	a					Mean	Standard Deviation
0	28.1	27.3	26.1	22.7	24.2	25.68	2.22081		0	29	28.7	27.3	28.4	26.6	28	1.01242
1	22.6	19.5	23.2	17.3	17.4	20	2.79732		1	11.4	10.7	14	14.8	12.7	12.72	1.71668
3	20.5	18.4	18.9	20.3	23.2	20.26	1.87163		3	5	4.6	5.8	5.9	5.4	5.34	0.54589
10	10.5	13.9	13	15.3	14.4	13.42	1.83221		10	3.3	0.2	2.5	0.6	1.4	1.6	1.29422
time (h)	b					Mean	Standard Deviation		time (h)	b					Mean	Standard Deviation
0	38.4	39.5	37.1	36	39.2	38.04	1.47071		0	36.9	35.7	37.5	34.6	34.4	35.82	1.37004
1	36.4	40.8	36.1	35.6	40	37.78	2.42528		1	33.5	32.8	36.4	31.6	32.4	33.34	1.84337
3	35.2	40.5	38.9	40.6	37.4	38.52	2.2731		3	30.8	31.2	29.4	32.9	31.6	31.18	1.26965
10	39.2	41.3	41.7	40.5	39	40.34	1.21367		10	33.7	30.1	30.8	29.1	32.6	31.26	1.86896
time (h)	ΔE					Mean	Standard Deviation		time (h)	ΔE					Mean	Standard Deviation
0	0	0		0	0	0	0		0	0	0	0	0	0	0	0
1	18.7374	14.4548	17.9639	18.2231	14.7814	16.8321	2.04346		1	46.1256	50.226	39.0511	41.9776	43.4329	44.1626	4.24417
3	19.2551	21.0955	19.5625	15.4003	18.2168	18.706	2.11611		3	54.189	53.1874	53.3054	55.4944	54.1052	54.0563	0.9229
10	29.451	26.9386	26.0994	18.5464	21.0248	24.412	4.48612		10	56.8427	67.1108	53.738	67.806	65.4709	62.1937	6.45268
